# Supplementary material for: The Effect of Pubertal Status on Self‐Regulation of Behavior and Executive Functions—A Systematic Review
Source: Dev Psychobiol. 2025 Aug 12;67(5):e70069. doi: 10.1002/dev.70069 (PMC12340481; doi:10.1002/dev.70069)
Supplement: Supplementary file 1 — Supporting Table 1: S1 lists studies excluded for not addressing the review question; Supporting Table 2: provides further details about the studies included in the review. [file DEV-67-e70069-s001.xlsx]

## Sheet: Introduction
This file contains the spreadsheets with all the data extracted from studies evaluated in the systematic review of the effects of pubertal status on self-regulation of behavior conducted by França et al. Additional information about the review, including a detailed discussion of the contents of these spreadsheets, can be found in the project's OSF page (https://doi.org/10.17605/OSF.IO/XFNUZ/) and…

## Sheet: Table S1
study id	type of doc.	study goal	pubertal measure	outcome measure(s) of interest	interpretation issue
Adise et al., 2023	Journal article	The study used data from the ABCD study to evaluate whether (A) differences in executive functions and cognition precede weight gain (i.e., the dual processes model of overeating) or (B) weight gain causes changes to executive functions and cognition. This later goal included a model of executive function development based on BMI as well as other factors, including pubertal status.	Pubertal Development Scale (PDS; Petersen et al., 1988), caregiver- and self-reported.	UPPS-P, National Institutes of Health (NIH) Toolbox.	Did not adjust the relevant analyses for age effects.
Alacron et al., 2017	Journal article	The goal of the study was to examine sex differences in reward processing in a large sample of healthy adolescents, as well as the potentially mediating influence of sex hormones on observed sex differences.	Pubertal Development Scale (PDS; Petersen et al., 1988), self-reported. Salivary testosterone and estradiol levels, measured using radioimmunoessay.	Wheel of Fortune (WOF) Task, modified version (Cservenka & Nagel, 2012).	Did not adjust the relevant analyses for age effects.
Alloy et al. 2016	Journal article	The main focus of the study was investigate pubertal status and timing as predictors of sex differences in emotional mechanisms for risk of internalizing disorders.	Pubertal Development Scale (PDS; Petersen et al., 1988), self-reported	The Children’s Response Styles Questionnaire (CRSQ; Abela, Vanderbilt, & Rochon, 2004).	Regressed PDS scores on age and used the residuals as a measure of pubertal timing in the relevant analyses. Raw PDS scores were used in some models, but cognitive measures were taken 1 year after pubertal assessment.
Bakker et al., 2011	Journal article	The aim of the study was to develop and test two specifications of the social skills deficit stress generation hypothesis. Study assessed the association between assertion, self-adjust and physical maturation and the outcome measures of peer victimization and conflict with authorities.	Tanner staging criteria (Tanner, 1962), assessed by parents using line drawings of Tanner stages.	Self-adjust subscale of the Social Skills Rating System (SSRS; Gresham and Elliot 1990).	Subtracted individuals' Tanner stage score from expected values for same-sex/same-age peers in the sample and used the results in the relevant analyses.
Barnett et al., 2007	Journal article	The study aimed to determine the cognitive effect of the Val108/158Met polymorphism in the catechol-O-methyltransferase (COMT) gene in children before and during puberty, as well as to assess its effects on cognition.	Tanner staging criteria (Tanner, 1962), assessed by the parents based on a questionnaire containing pictures of Tanner stages.	The Test of Everyday Attention for Children (Manly et al., 2001). Counting Span Working Memory Task (Case et al., 1982). Stop Signal Motor Inhibition Task (Logan et al., 1984).	Did not adjust for age effects in the relevant analyses. Cognitive measures were taken 1 year after pubertal assessment.
Barton et al., 2024	Journal article	The goal of the study was to test two hypotheses: 1) that high levels of executive functioning in racial and ethnic minority youth would promote psychological and behavioral well-being (i.e., less rule breaking behaviors, social problems, conduct disorder, and depressive symptoms) over a one-year period; and 2) that high levels of executive functioning would be associated with accelerated puberta…	Pubertal Development Scale (PDS; Petersen et al., 1988), caregiver- and self-reported.	National Institutes of Health (NIH) Toolbox.	The measurements of age and executive function included in the relevant model were taken one year apart. Moreover, it tested the effect of executive function on pubertal status, not the other way around.
Barzilay et al., 2019	Journal article	The goal of the study was to characterize the cognitive profile of youth with suicidal ideation in a community sample and evaluate gender differences and pubertal status effects.	Tanner staging based on a self-reported assessment of genital development (Satterthwaite et al., 2014).	Penn Computerized Neurocognitive Battery (CNB; Gur et al., 2012)	Did not adjust the relevant analyses for age effects.
Boehme et al., 2017	Journal article	The goal of the study was to test the hypothesis that inter-individual differences in learning behavior in a reversal learning task are related to problem behavior scores and pubertal status and are associated with differences in prediction error-related brain imaging signals.	Pubertal Development Scale (PDS; adapted from Petersen et al., 1988), self-reported.	A probabilistic reversal learning task, apparently designed for the study.	Did not adjust the relevant analyses for age effects.
Burris et al., 2017	Journal article	The goal of the study was to evaluate the reciprocal, longitudinal relationship between smoking and urgency in early adolescence.	Pubertal Development Scale (PDS; Petersen et al., 1988), self-reported.	UPPS-R-Child Version Positive Urgency and Negative Urgency Scales (Whiteside and Lynam, 2001; Zapolski et al., 2010).	Did not adjust the relevant analyses for age effects.
Caes et al., 2016	Journal article	The goal of the study was to assess the development of worry, its adjust and its impact in childhood and adolescence, as well as to evaluate the effect of pubertal status in this development.	Tanner staging criteria (Tanner, 1962), assessed via a self-report scale with line drawings of Tanner stages (Morris and Udry, 1980).	Sections about ability to adjust worry, emotional disruption and interference from the Development and Well-being Assessment (DAWBA; Goodman, Ford, Richards, Gatward, & Meltzer, 2000).	Results were analyzed within age groups (10 and 13 yo). Participants within groups could be as much as 1 year apart in age.
Carlo et al., 2012	Journal article	The goal of the study was to examine the roles of emotional reactivity, self-regulation, and pubertal timing in prosocial behaviors during adolescence.	Tanner staging criteria (Tanner, 1962), assessed by nurse/physician.	A 21-item self-regulation measure was created for the study based on items drawn from two mother-report scales: the self-control subscale of the social skills rating system (SSRS; Gresham and Elliott, 1990) and the disruptive behavior disorders rating scale (DBD; Pelham et al., 1992).	Did not adjust the relevant analyses for age effects.
Castellanos-Ryan et al., 2013	Journal article	The study's goal was to evaluate the relation between pubertal timing and tempo and substance use in adolescents. In addition, the study evaluated two possible personality mediators of this putative relationship - sensation seeking and impulse control.	Pubertal Development Scale (PDS; Petersen et al., 1988), self-reported.	Impulsiveness subscale of the Eysenck Impulsiveness-Venturesomeness- Empathy scale (IVE7, Eysenck, Easting, & Pearson, 1984; Eysenck & Eysenck, 1978).	Assessed puberty longitudinally at fixed ages, but within each wave participants could be as much as 1 year apart in age. Age effects were not adjusted for in the analyses.
Chaku and Barry, 2023	Journal article	The goal of the study was to investigate whether hormone profiles were related to demographic antecedents and prospectively linked to differences in cognition assessed 2 years later.	Testosterone, DHEA, and estradiol, measured in saliva samples.	Toolbox Flanker Task. Little Man Test (Acker & Acker, 1982)	Cognitive and hormonal measures used in the relevant analyses were taken two years apart.
Chaku et al., 2022	Accepted manuscript	The goal of the study was to characterize profiles of executive function skills in adolescents using latent profile analysis, and to assess their relationship with different biological, socioeconomic and behavioral variables.	Pubertal Development Scale (PDS; Petersen et al., 1988), self-reported	Different measures from the National Institutes of Health (NIH) Toolbox, including the Toolbox Flanker Task, Toolbox List Sorting Working Memory Test, Toolbox Dimensional Change Card Sort Task.	Adjusted for age prior to the analyses - regressed PDS score on age and used the residuals as a measure of pubertal timing in the relevant analyses.
Chang and Lu, 2018	Journal article	The goal of the study was to investigate family income as an indicator of the resource dimension of the environment and parental absence as an indicator of the extrinsic risk dimension of the environment in effecting life history strategies and related behavioral outcomes such as present orientation, impulsivity, risky and externalizing behavior, and academic underperformance.	Pubertal Development Scale (PDS; Petersen et al., 1988), self-reported.	A sample of items from a self-report measure of future orientation (Steinberg et al., 2009).	Did not adjust the relevant analyses for age effects.
Clemmensen et al., 2016	Journal article	The goal of the study was to examine the association between hyper theory of mind (HyperToM) and psychotic experiences (PE) by exploring developmental markers of PE in preadolescence with a particular focus on the role of HyperToM as a factor that specifically makes an impact on the risk of having PE.	Tanner staging criteria (Tanner, 1962), self-reported based on illustrations.	The theory of mind (ToM) Storybook Frederik (ToM-F; Blijd-Hoogewys & Bartels-Velthuis, 2007).	Did not adjust the relevant analyses for age effects.
Copping et al., 2014	Journal article	The goal of the study was to compare four traits commonly used as measures of “time preference” concept from life history theory (impulsivity, sensation seeking, future orientation and delay discounting) and evaluated their relationship to variables associated with life-history strategies (aggressive behavior and mating attitudes, biological sex, pubertal timing, victimization, and exposure to ag…	Participants indicated the age at which they reached puberty from 11 options, ranging from “younger than 10” to “older than 18.”	The Dysfunctional Impulsivity scale (DI; Dickman, 1990); Future Orientation Scale (Steinberg et al, 2009); One-Shot Delay Discounting Measure (Reimers et al., 2009).	Did not adjust the relevant analyses for age effects.
Crockett and Petersen, 1987	Book chapter	The study is part of the Early Adolescence Study, a short-term longitudinal investigation of biological and psychosocial development in early adolescence.	Pubertal Development Scale (PDS; Petersen et al., 1988), self-reported	Space subtest of the Primary Mental Abilities Test (Thurstone & Thurstone, 1941); Clerical Speed and Accuracy subtest of the Differential Aptitude Test (Bennett, Seashore, & Wesman, 1973); Equilibrium in a Balance Test (Linn & Pulos, 1980).	Did not adjust for age effects. Results were analyzed separately for each school grade, but this gives at least a full year range for participants' age.
Crockett et al., 2013	Journal article	The goal of this longitudinal study was to examine the role of pubertal timing and temperament variables (emotional reactivity and self-regulation) in predicting adolescents’ internalizing symptoms.	Tanner staging criteria (Tanner, 1962), assessed by nurse/physician.	A 20-item self-regulation measure was created for the study based on items drawn from two mother-report scales: the self-control subscale of the social skills rating system (SSRS; Gresham and Elliott, 1990) and the disruptive behavior disorders rating scale (DBD; Pelham et al., 1992).	Did not adjust the relevant analyses for age effects.
Cservenka et al., 2015	Journal article	The goals of the study were to examine (a) age-related effects on emotional conflict-related behavior and brain activity, and (b) sex differences in behavior and brain activity, controlling for pubertal status.	Pubertal Development Scale (PDS; Petersen et al., 1988), self-reported. Plasma estradiol, measured using radioimmunoassay.	Emotional Conflict Task (EmC task; Etkin et al., 2006).	Did not adjust the relevant analyses for age effects.
Cumming et al., 2018	Journal article	The goal of the study was to evaluate the effects of biological maturity status and relative age on self-regulation in male academy soccer players.	Percentage of predicted adult height, with adult height predicted according to Khamis and Roche (1995).	Football-specific self-regulated learning questionnaire (FSSRLQ; Toering et al., 2013).	Adjusted for age prior to the analyses by relativizing the scores for physical maturation based on sex and age (whole year) reference values. Some of the analyses adjusted for age, but age was adjusted as whole year, thus allowing for up to one whole year of variation between participants in the same age category.
Da costa et al., 2019	Journal article	The goal of the study was to investigate the relationship between fat mass, hypertension and physical fitness on the one hand and food specific inhibitory control in children on the other.	Distance in years from/to reach the peak height velocity (PHV), estimated using a standardized equation (Mirwald et al., 2002).	Food specific inhibitory control test (a version of the Go/no-Go task; adapted from Pice et al., 2005).	Did not adjust the relevant analyses for age effects.
Davies and Rose, 1999	Journal article	The goal of the study was to investigate possible differences in trends for performance on tasks associated with frontal lobe vs. tasks associated with the parietal lobe, to examine sex differences in these effects and look for relationships between changing levels of hormones and cognitive functions.	Pubertal Development Scale (PDS; Petersen et al., 1988), self-reported. Pubertal Maturation Observational Scale (Davies, 1995), assessed by the investigator.	The Visual-Verbal test (Feldman and Drasgow, 1981). The Wiscousing card sorting test (WCST; Heaton and Curtis, 1993). The Stroop neuropsychological screening task (Trenerry et al., 1989). A shifting test developed by Wang (1987).	Did not adjust the relevant analyses for age effects.
de Macks et al., 2018	Journal article	The goal of the study was to investigate the presence of developmental changes in risk taking behavior and brain activity in a laboratory task.	Pubertal Development Scale (PDS; Petersen et al., 1988), self-reported.	Yellow Light Game (YLG; Chein et al., 2011).	Did not adjust the relevant analyses for age effects.
Dehestani et al., 2023a	Journal article	The goal of the study was to was to develop a normative model of pubertal timing that integrates multiple measures encompassing hormone levels and physical changes., and then to investigate the association between each pubertal timing model and multiple dimensions of mental health problems.	Pubertal Development Scale (PDS; Petersen et al., 1988), self-reported. DHEA and testosterone measures on saliva samples.	Attention subscale of the Child Behavior Checklist (CBCL; Achenbach et al., 2000).	The study built models based on pubertal indicators to predict chronological age, then used the difference between the predicted age and the actual age as a measure of pubertal timing.
Dehestani et al., 2023b	Journal article	This study used the same methods from Dahestani et al. (2023a), but investigated the mediating role of bran development measures on the relationship between their pubertal timing measure and multiple dimensions of mental health problems.	Pubertal Development Scale (PDS; Petersen et al., 1988), self-reported. DHEA and testosterone measures on saliva samples.	Attention subscale of the Child Behavior Checklist (CBCL; Achenbach et al., 2000).	The study built models based on pubertal indicators to predict chronological age, then used the difference between the predicted age and the actual age as a measure of pubertal timing.
Demidenki et al., 2020	Journal article	The goal of the study was to evaluated the interrelations between ecological stress, amygdala reactivity and subsequent internalizing symptoms, as well as the moderating roles of parenting and sex over these relationships.	Pubertal Development Scale (PDS; Petersen et al., 1988), self-reported.	The Emotional N-back task (Casey et al., 2018; Cohen et al., 2016).	Did not adjust the relevant analyses for age effects.
Dorn et al., 1988	Journal article	The study is part of the Early Adolescence Study, a short-term longitudinal investigation of biological and psychosocial development in early adolescence.	Pubertal Development Scale (PDS; Petersen et al., 1988), self-reported	Impulse adjust subscale of the Self-Image Questionnaire for Young Adolescents (SIQYA; Petersen et al., 1984);	Did not adjust for age. Results were analyzed separately for each school grade, but this gives at least a full year range for participants' age.
Egbert et al., 2020	Journal article	The goal of the study was to investigate the relationship between dysregulated positive affect and eating behavior (particularly overeating and loss of control eating), and to assess the possible moderating role of pubertal development in this relationship, in adolescents who are overweight or obese.	Tanner staging criteria (only pubic hair growth was assessed; Tanner, 1962), self-reported based on illustrations.	A series of questions were used to assess loss of control over eating as part of ecological momentary assessments.	Did not adjust the relevant analyses for age effects.
Frere et al., 2020	Journal article	The goal of the study was to investigate the effects of sex and puberty on the (relationship between) brain and behavioral changes during adolescence.	Pubertal Development Scale (PDS; Petersen et al., 1988), self-reported.	Hyperactivity subscale of the Strengths and Difficulties Questionnaire (SDQ; Goodman et al., 2003).	Did not report results for the model with both age and PDS scores, only for models with either age and PDS alone.
Galatzer et al., 1984	Journal article	The goal of the study was to evaluate the intellectual development of girls with precocious puberty compared to girls with normal pubertal development.	Tanner staging criteria (Tanner, 1962), with assessment method not specified.	Wechsler Intelligence Scale for Children (WISC; Wechsler, 1979), with results for subscales analyzed separately.	Did not adjust the relevant analyses for age effects.
González et al., 2021	Journal article	The goal of the study was to evaluate the effects of relative age and biological maturation on inhibitory adjust of motor response in a sample of basketball players.	Temporal distance from peak height velocity (PHV), estimated using a standardized equation (Moore et al., 2015).	Go/no-go task from the PEBL2 battery (Mueller and Piper, 2014).	Adjusted for age by separating participants in two age groups, one under 10-years old and the other equal or older than 10 years old, and conducting separate analyses for each group. Participants' ages within groups span an interval of 3 years or more.
Graber et al., 2006	Journal article	The goal of the study was to evaluate the association between pubertal development and depressive affect and aggression. The study also aimed to investigate a possible mediating effect of emotional arousal, attention difficulties and negative life events.	Tanner staging criteria (Tanner, 1962), assessed by nurse/physician. Tanner stages for breast and pubic hair development were averaged and used to classify girls as either early, on-time, or late developers using norms for Tanner Stages by age from the National Health Examination Survey (Duke et al., 1982).	A 5-item Attention scale was created based on items taken from the Youth Self-report (YSR; Achenbach and Edelbrock, 1986).	Tanner stages for breast and pubic hair development were averaged and used to classify girls as either early, on-time, or late developers using norms for Tanner Stages by age from the National Health Examination Survey (Duke et al., 1982). Analyses involving this variable were not adjusted for age effects. In other analyses, participants were placed in one of four categories characterized by rang…
Granger et al., 2003	Journal article	The goal of the study was to evaluate the relationship between individual differences in testosterone levels and internalizing and externalizing psychopathology in adolescents.	Salivary testosterone, measured using radioimmunoessay.	An attention problems variable criated fromattention problem scores on the Diagnostic Interview Schedule for Children based on DSM-IV (American Psychiatric Association, 1994), Child Behavior Checklist (CBCL; Achenbach, 1991a), the Youth Self-Report (YSR; Achenbach, 1991b).	Did not adjust analyses with testosterone levels for age effects, or adjusted for both age, PDS score and other variables, so that it cannot be interpreted. Associations between PDS scores and attention were not reported.
Guller et al., 2015	Journal article	The goal of the study was to test the predictive efficacy of the three impulsivity-related traits (urgency, low conscientiousness, and sensation seeking) evaluated at elementary school on addictive behavior in middle school, beyond the influence of other recognized and important predictors of engagement in addictive behaviors, including sex and pubertal status.	Pubertal Development Scale (PDS; Petersen et al., 1988), self-reported.	The UPPS-P-Child Version (Zapolski et al. 2010).	Did not adjust the relevant analyses for age effects.
Gunn and Smith, 2010	Journal article	The goal of the study was to test the acquired preparedness model of risk by checking if the relationships among the predictors (such as pubertal status, sensation seeking, urgency, among others) and drinking behavior in their sample were consistent with the theory.	Pubertal Development Scale (PDS; Petersen et al., 1988), self-reported.	The UPPS-P-Child Version (Whiteside & Lynam, 2001; Zapolski et al. 2010).	Did not adjust the relevant analyses for age effects.
Hamilton et al., 2014	Journal article	Taking as a starting point previous results suggesting that early pubertal timing confers risk for the occurrence of interpersonal stressful events during adolescence, the study set out to evaluate whether cognitive vulnerabilities amplified the effects of early pubertal timing on interpersonal stress generation.	Pubertal Development Scale (PDS; Petersen et al., 1988), self-reported	The Children’s Response Styles Questionnaire (CRSQ; Abela et al. 2004).	Regressed PDS score on age and used the residuals as a measure of pubertal timing.
Harden et al., 2018	Journal article	The goal of the study was to clarify the sex-specific associations between age, pubertal development, gonadal hormones, reward sensitivity, and sensation seeking.	Pubertal Development Scale (PDS; Petersen et al., 1988), self-reported. Salivary testosterone and estradiol, measured using enzyme immunoassay.	The Iowa gambling task (IGT; Cauffman et al., 2010) Balloon analogue risk task—youth version (BART–Y; Lejuez et al., 2007). UPPS Impulsive Behavior scale (Whiteside & Lynam, 2001).	Did not adjust the relevant analyses for age effects.
Hassler, 1991	Journal article	The goal of the study was to address the following questions: (1) Are there differences among early, mid, and late maturers on spatial, verbal, and musical psychometric tests; and if so, are they same or different at different stages and for the two sexes? ( 2 ) Is there a relationship between salivary testosterone and mutation or menarche; and is salivary testosterone a better predictor than mut…	Age of pubertal onset, determined by mutation and menarche, used to classify participants as early, mid or late maturers according to age cut-offs. Salivary testosterone, mesured using radioimmunoassay.	Spatial Relations Test (Thurstone, 1963); Verbal fluency with the Leistungsprufsystem (LPS; Horn, 1962).	This was a longitudinal study, but participants had varied ages at baseline. Study evaluated subjects once per year for 7 years and analyzed data using a repeated measures ANOVA. However, age was not adjusted for.
Heffer and Willoughby, 2020	Journal article	The goal of the study was to investigate whether adolescents and children with different levels of worry differ in their sensitivity to negative feedback, as assessed by EEG event-related potential.	Pubertal Development Scale (PDS; Petersen et al., 1988), self-reported.	Balloon analogue risk task—youth version (BART–Y; Lejuez et al., 2007).	Did not adjust the relevant analyses for age effects.
Herlitz et al., 2013/ Loven , 2012	Journal article	The goal of the study was to assess whether cognitive sex differences were magnified by individual differences in age, sex hormones, or puberty development.	Tanner staging criteria (Tanner, 1962), self-reported based on line drawings of Tanner stages (Hall & Pilström, 1996; 1999). Blood estradiol and testosterone levels, measured using fluoroimmuniassays.	Verbal fluency (no reference provided); Modified version of Vandenberg Mental Rotations Test (Vandenberg, 1971).	Part of the analyses in this study used categorical variables for earlier and late maturers created by regressing pubertal maturation scores and hormone levels on age in months and separating the individuals above and below the line.
Jacobson et al., 2014	Journal article	The goal of the study was to evaluate two research questions. First, are individual differences in children’s early EF, assessed during both preschool and elementary school, predictive of academic and social outcomes as late as sixth grade, after controlling for those background characteristics that have been shown to relate to academic and social development? Second, is this association between …	Tanner staging is given as an example of pubertal measures examined, but there are no details about the assessment of pubertal development.	Self-control subscale of the social skills rating system (SSRS; Gresham and Elliott,1990), teacher- and parent-reported.	Did not adjust analyses for age effects. Participants were from the same grade, but still gives an age range of at least one year.
Kayser et al., 2016	Journal article	The goal of the study was to test the hypothesis that that differences in strategic exploration in a exploration-exploitation task should correlate with the degree to which neural representations of uncertainty and action are incorporated by the rlPFC; and specifically, that subjects with greater exploration should show greater connectivity between the rlPFC and relevant subcortical/posterior bra…	Pubertal Development Scale (PDS; Petersen et al., 1988), self-reported.	An exploration-exploitation task (Badre et al., 2012; Frank et al., 2009; Kayser et al., 2015).	Did not adjust the relevant analyses for age effects.
Kim-spoon et al., 2017	Journal article	The goal of the study was to test the hypothesis that household chaos is a context that may modulate the associations among parental control, adolescent neural cognitive control, and developmental changes in social competence.	Pubertal Development Scale (PDS; Petersen et al., 1988), self-reported.	Multi-Source Interference Task (MSIT; Bush et al., 2003	Did not adjust analyses for age effects. This was a longitudinal study, but all relevant outcomes were assessed at time 1 and participants had varied ages at baseline.
Kohen-raz, 1974	Journal article	The study had two goals: 1) to examine the general relationship between physiological and mental maturation in Israeli children and 2) to make an attempt to explore the possible occurrence of a pubertal "mental growth spurt".	Tanner staging criteria (Tanner, 1962), assessed by nurses. Age at menarche.	Deductive reasoning tests developed by Donaldson (1963); Raven's Matrices (Raven, 1962); Guttman and Sehlesinger's new "Analytical Test" (G.S.A.T., Guttman and Schlesinger, 1966, 1967).	Relevant results do not seem to have been adjusted for age. Some analyses used pairs of participants matched by age and other demographics. However, it is not clear how closely they participants age was matched. Therefore, results cannot be interpreted.
Kohne and Diekhof, 2022	Journal article	The main goal of the study was to assess the effects of testosterone and estradiol on reinforcement learning in adolescents.	Pubertal Development Scale (PDS; Petersen et al., 1988), self-reported. Salivary testosterone (via luminescence immunoassay) and estradiol (via ELISA).	A modified version of the Clock Task (Diekhof, 2015).	Did not adjust the relevant analyses for age effects.
Kowalski et al., 2021	Journal article	The goal of the study was to investigate the longitudinal relationship between pubertal development trajectories and poor adjustment and increased risk behavior in South African adolescents.	Tanner staging criteria (Marshall and Tanner, 1969, 1970), assessed by health care provider in some of the waves and self-assessed in others.	Attention problems subscale of the Youth Self-report (YSR; Achenbach, 1991).	The study compared pubertal groups defined based on trajectories of pubertal development. However, groups were compared with regards to outcomes assessed at specific ages. Thus, in the relevant analyses, the pubertal development variable was based on longitudinal data but the outcome variables were from cross-sectional data. As such, the results cannot be interpreted in terms of pubertal status.
Kweon and Yun, 2018	Journal article	The goal of the study was to examine the hypothesis that self- adjust interacts with pubertal timing in the creation of violent acts among adolescent girls.	Pubertal development was assessed using two questions: age at menarche in months and perceived physical maturity relative to peers.	Grasmick and associates' 24-item low self-adjust scale (Grasmick et al., 1993).	Did not adjust for age effects. Study seems to have recruited participants from a specific school grade, but this still gives a full year age range.
Lauharatanahirun et al., 2018	Journal article	The goal of the study was to examine how familial environmental factors—parental monitoring and household chaos—relate to the development of insular risk-related processing,	Pubertal Development Scale (PDS; Petersen et al., 1988), self-reported.	Economic lottery choice task (Holt & Laury, 2002; modified for the study).	Did not adjust the relevant analyses for age effects.
Macks et al., 2017	Journal article	The goal of the study was to investigate the relation of pubertal hormones with behavioral and neural responses to status- relevant social information in the context of risk taking.	Pubertal Development Scale (PDS; Petersen et al., 1988), self-reported. Salivary testosterone and estradiol, measured by unspecified method.	A jackpot task (Op de Macks et al., 2011; modified to include a feedback about performance).	Did not adjust the relevant analyses for age effects.
Macks, 2018	Dissertation	Different goals for each study, but all related to the relationship between pubertal development and risky decision-making.	Pubertal Development Scale (PDS; Petersen et al., 1988), self-reported.	A jackpot task (Op de Macks et al., 2011; modified to include a feedback about performance).	This dissertation includes 5 studies: Study 1 does not report results regarding associations between pubertal measures and outcomes of interest the review. Studies 2, 3 and 5 do not adjust for age effects. Study 4 had no outcome measures of interest.
Mala et al., 2020	Journal article	The goal of the study was to examine the relationship between physical activity and executive functions among youth in poverty.	Pubertal Maturation Observational Scale (PMOS; Davies and Rose, 2000).	The National Institutes of Health (NIH) Toolbox: Cognition Battery. Specific tests applied included the List Sorting Working Memory Test, the Flanker task, and the Dimensional Change Card Sort test.	Did not adjust the relevant analyses for age effects.
Master et al., 2020	Journal article	The goal of the study was to investigate how reinforcement learning and working memory contribute to changes in learning across adolescence.	Pubertal Development Scale (PDS; Petersen et al., 1988), self-reported. Salivary testosterone, measured using ELISA.	A reinforcement learning and working memory task (RLWM task; Collins et al., 2017; Collins and Frank, 2012, 2018), modified for the study.	Did not adjust analyses for age effects. Separated adolescents in age groups, but groups had at least 2 years of range. They also measured testosterone, but separated adolescents by pubertal stage to evaluate testosterone effects.
McKone, 2020	Dissertation	The goal of the study was to investigate mother-adolescent mutual arousal escalation in a conflict discussion task in adolescent girls, and to test associations between mutual arousal escalation and adolescent emotion regulation.	Pubertal Development Scale (PDS; Petersen et al., 1988), self-reported.	Rumination assessed by the Children’s Response Style Scale (CRSS; Ziegert & Kistner, 2002).	Did not adjust the relevant analyses for age effects.
Mezulis et al., 2014	Journal article	The goal of the study was to investigate heterogeneity in the longitudinal course of depressive symptoms and its relationship with putative affective, cognitive and biological predictors.	Tanner staging criteria, self-reported based on line drawings of Tanner stages (Marshall and Tanner, 1970).	Ruminative Response Scale (RRS) of the Response Style Questionnaire (RSQ; Nolen-Hoeksema and Morrow 1991);	Used age norms to separate participants into two groups: early puberty and not-early puberty.
Nagel et al., 2013	Journal article	The goal of the study was to examine brain functioning during comparable verbal and spatial WM tasks in adolescents and examine the possibility of hemispheric lateralization.	Pubertal Development Scale (PDS; Petersen et al., 1988), self-reported.	Spatial and verbal working memory 2-back task (adapted from Nystrom et al., 2000).	Did not adjust the relevant analyses for age effects.
Newcombe and Bandura, 1983	Journal article	The goal of the study was to test the relative merits of the two explanations of previously reported effects of timing of puberty on spatial ability: explanation in terms of hemispheric specialization of function or in terms of sex role and spatial activity.	Physical development was measured by assessing breast development and menarchical status, which were used to validate an estimate of total body water, as a percentage of body weight, as a measure of early or late maturation (Frisch,m1974; Frisch et al. 1973).	Spatial Relations subtest of the Primary Mental Abilities Test (PMA; Thurstone, 1962). Block Design subtest of the Wechsler Intelligence Scale for Children (WISC-R).	Did not adjust analyses for age effects. Participants were from the same grade, but this still gives an age range of at least one year.
Newcombe and Dubas, 1992	Journal article	The goal of the study was to evaluate the predictability of spatial ability in adolescent girls. One of the specific goals was to One purpose of the present study was to examine whether pubertal status/timing, assessed at age 11, predicted spatial ability 4.5 years later, when variations in pubertal status were much less marked.	At age 11: Physical development was measured by assessing breast development and menarchical status, which were used to validate an estimate of total body water, as a percentage of body weight, as a measure of early or late maturation (Frisch,m1974; Frisch et al. 1973). At age 16: age at menarche.	Primary Mental Abilities test (PMA; Thurstone, 1962).	Did not adjust the relevant analyses for age effects. There were also comparisons between pubertal status at age 11 and spatial ability at age 16, not interpretable for the present purposes.
Nitzburg et al., 2014	Journal article	The goal of the study was to evaluate performance on the MATRICS cognitive consensus battery in healthy children, adolescents, and young adults, and examine whether performance differs between sexes and age groups.	Tanner staging criteria (Tanner, 1962), self-reported based on line drawings of Tanner stages.	Measurement and Treatment Research to Improve Cognition in Schizophrenia (MATRICS) Consensus Cognitive Battery (MCCB; Nuechterlein et al., 2008).	All of the main analyses in the study seem to have used age groups, each with at least a 3-years age span.
Noipayak et al., 1960	Journal article	The goal of the study was to explore the association between age at menarche and performance IQ scores of young female adolescents in Bangkok, Thailand.	Age at menarche.	Standard Progressive Matrices intelligence test (Channarong & Sornpaisarn, 2009).	Did not adjust the relevant analyses for age effects.
ODonnell, 2007	Dissertation	The goal of the study was to examine the role of puberty in the development of conduct problems in girls.	The Pubertal Development Scale (PDS; Petersen et al., 1988), age at menarche and self-reported maturation relative to peers were used to separate adolescents in groups of early and late maturers.	Questions of the Youth’s Inventory-4 (YI-4; Gadow and Sprafkin, 1999) and Adolescent Symptom Inventory-4 (ASI-4; Gadow and Sprafkin, 1997) dealing wth hyperactivity/impulsivity. Items from the Behavioral Assessment System for Children (BASC; Reynolds & Kamphaus, 1993), teacher rating scale, assessing emotional dysregulation.	Did not adjust the relevant analyses for age effects.
Olweus et al., 1980	Journal article	The goal of the study was to investigate associations between testosterone, aggression, and physical and personality dimensions in adolescent males.	Tanner staging criteria (Tanner, 1962), assessed via physical examination. Plasma testosterone, measured using radioimmunoessay.	Extraversion-Impulsivity scale of the Eysenck Personality Questionnaire (EPQ; Eysenck, 1975; Schalling and Holmberg, 1970). Impulsivity scales (Schalling, 1978).	Did not adjust the relevant analyses for age effects.
Onat et al., 1979	Journal article	The goal of the study was to assess the relationship between somatic growth and psychological development in Turkish adolescents.	Tanner staging criteria (Tanner, 1962), assessed by the researcher.	Raven’s Standard Progressive Matrices Test (no reference provided).	Did not adjust the relevant analyses for age effects.
Otten et al., 2023	Journal article	The goal of the study was to test the hypothesis that that the link between pubertal timing, self-regulation, and subsequent sexual activity operates differently in resource-poor environments compared with environments containing adequate resources.	Pubertal Development Scale (PDS; Petersen et al., 1988), self-reported.	Effortful control using the Early Adolescent Temperament Questionnaire—Revised (EATQ-R; Ellis & Rothbart, 2001).	Measures of pubertal development and effortful control were collected at different ages.
Owens et al., 2021	Journal article	The goal of the study was to create a model for predicting ADHD symptomatology from brain morphometry and activation during a set of cognitive tasks.	Pubertal Development Scale (PDS; Petersen et al., 1988), self-reported.	Attention subscale of the Child Behavior Checklist (CBCL; Achenbach et al., 2000). Stop signal task and EN-Back task (Case et al., 2018; Chaarani et al., 2021 [in press at the time]).	Did not adjust the relevant analyses for age effects.
Padilla et al., 2014	Journal article	The goal of the study was to assess development of EEG markers of attentional strategies strategies in adolescence.	Tanner staging criteria (Tanner, 1962), assessed using a self-report scale (Carskadon and Acebo, 1993).	Letter discrimination task (Gehring and Knight, 2000; Padilla et al., 2006).	Did not adjust the relevant analyses for age effects.
Pauli et al., 2023	Journal article	The goal of the study was to test differences in reward and punishment learning and action initiation from childhood to adolescence.	Pubertal Development Scale (PDS; Petersen et al., 1988), self-reported.	A reinforcement learning task adapted for the study.	Did not adjust the relevant analyses for age effects.
Peters et al., 2019	Journal article	The goal of the study as to examine the unique and interactive effects of pubertal timing and depression on the emotion-related negativity in adolescents with or without anxiety disorders.	Pubertal Development Scale (PDS; Petersen et al., 1988), self-reported	A flanker task (Meyer, Bress, & Proudfit, 2014).	Adjusted for age by regressing PDS scores onto age and using the residuals for the analyses.
Petersen and Crockett, 1985	Journal article	The goal of the study was to assess the relationship between pubertal timing and social adjustment in adolescents.	Used annual height data to estimate age at peak height velocity (Bock et al., 1973; Thissen, et al., 1976). Age at menarche. The Pubertal Development Scale (PDS; Petersen et al., 1984), self-report.	Impulse adjust subscale of the Self-Image Questionnaire for Young Adolescents (SIQYA; Petersen, et al., 1984).	Did not adjust for age in the analyses, only for school grade, but this still gives an age range of at least one year for each grade.
Peterson and Smith, 2017	Journal article	The goal of the study was to test whether multiple elementary school personality dispositions to behave impulsively can predict these addictive behaviors invariably across gender and race.	Pubertal Development Scale (PDS; Petersen et al., 1988), self-reported.	UPPS-P Child Version (Zapolski and Smith, 2013)	Did not adjust analyses for age effects. Participants were recruited from a specific school grade, but this still gives an age range of at least one year.
Pettiford, 2016	Dissertation	The goals of the study was to evaluate whether parenting predict adolescent psychosocial maturity and risk-taking, if pubertal timing is associated with psychosocial maturity and risk-taking and if early developing youth are more susceptible to the effects of parenting on subsequent psychosocial maturity and risky behavior.	Tanner staging criteria (Tanner, 1962), assessed by a nurse.	Impulse adjust items of the Weinberger Adjustment Inventory (Weinberger & Schwartz, 1990).	Did not adjust for age. Pubertal development was evaluated longitudinally based on Tanner stages, but data was used to calculate the age of puberty onset (reaching Tanner stage 2), which was then used in the relevant analyses. This variable is, in theory, not correlated with age, but cannot be interpreted as pubertal status.
Poppleton, 1968	Journal article	The goal of the study was to assess the effects of rate of physical maturation and family size on girl's intelligence and school attainment.	Age at menarche.	AH4 intelligence test (no reference provided).	Did not adjust for age in the analyses. Possibly adjusted for school grade, but this still gives an age range of at least one year for each grade.
Porcelli et al., 2023	Journal article	The goal of the study was to investigate whether negative urgency is associated with interpersonal problems in youth and whether depressive symptoms play a role in this association.	Pubertal Development Scale (PDS; Petersen et al., 1988), self-reported.	UPPS-P-Child Version (Zapolski et al. 2010)	Only reports unadjusted correlations between pubertal status and negative urgency. Does not include age-adjusted analyses with the outcome of interest as the dependent variable.
Quiser-Pohl et al., 2014	Journal article	he goal of the study was to investigate , the relationships between different aspects of mental-rotation performance (accuracy, reaction time, rotation speed) and salivary testosterone and estradiol levels.	Salivary testosterone and estradiol, measured using ELISA.	Chronometric Mental-Rotations Test (stated to be similar to Shepard and Metzler, 1971).	Age was included in the analyses as a categorical variable, and each age group had a two-year span.
Sadeh et al., 2019	Journal article	The goal of the study was to investigate whether psychopathic traits were related to deviations in pubertal onset in a sample of youth detained in juvenile detention facilities.	Participants were classified as early-, average- and late-developing based on two questions: “I was___________ years old when I started going through puberty.”, and “Did your physical development (puberty) seem to be earlier or later than most of the other girls (if you are a girl) or boys (if you are a boy) your age?”.	Disinhibition subscale of the The Triarchic Psychopathy Measure (TriPM; Patrick, 2010) .	Did not adjust for age in the analyses, only for school grade, but this still gives an age range of at least one year for each grade. The study also assessed perceived pubertal development relative to peers, but this is not a measure of pubertal status.
Santopetro et al., 2023	Journal article	The goal of the study was to examine whether age, pubertal maturation, or their interaction predicted changes in P300 amplitude in a flanker test over two years among females between the ages of 8 and 15 years at baseline.	Pubertal Development Scale (PDS; Petersen et al., 1988), self-reported.	A flanker task.	Did not adjust for age in the comparison between pubertal status and flanker task results at baseline. Other analyses included both baseline puberty and age, but involved predicting task results measured two years later.
Sarkisian et al., 2017	Journal article	The goal of the study was to examine childhood inhibitory control, as well as adolescent impulsivity and novelty seeking, as predictors of aggression in adolescence.	Composite score derived from the Pubertal Development Scale (PDS; Petersen et al., 1988), mother- and self-reported, and self-reported information via the Picture-Based Interview About Puberty (PBIP; Dorn and Susman, unpublished).	Inhibitory control scale of the Children’s Behavior Questionnaire (CBQ; Rothbart et al., 2001). Impulsivity scale of the Early Adolescent Temperament Questionnaire (EATQ; Capaldi and Rothbart, 1992).	Did not adjust the relevant analyses for age effects.
Sauder, 2016	Dissertation	The goal of the study was to combine multiple biological and behavioral measures of reward sensitivity, and examine their relationship to measures of impulsivity and pubertal development.	A pubertal development factor was created based on the Pubertal Development Scale (PDS; Petersen et al., 1988), self-reported, the Picture-Based Interview About Puberty (PBIP; Shirtcliff et al., 2009) Salivary testosterone and estradiol, measured using an unspecified method.	Signal Detection Task (SDT; Pizzagalli et al., 2005).	Did not adjust the relevant analyses for age effects.
Scalco and Colder, 2017	Journal article	The goal of the study was to investigate the trajectories of marijuana use from late childhood to late adolescence.	Pubertal Development Scale (PDS; Petersen et al., 1988), self-reported	Effortful adjust subscale of the Early Adolescent Temperament Questionnaire—Revised (EATQ-R; Ellis & Rothbart, 2001).	Adjusted for age by averaging the five PDS items within gender and then creating z-scores by standardizing within gender and grade. Pubertal development and the cognitive measures of interest were collected approximately 1 year apart.
Schulte et al., 2019	Journal article	The goal of the study was to investigate the effects of age, sex, and puberty on brain functional correlates of cognitive and motor control.	Pubertal Development Scale (PDS; Petersen et al., 1988), self-reported.	Stroop Match-to-Sample task (Schulte et al. 2011, 2012).	Did not adjust the relevant analyses for age effects.
Shangquan and Shi, 2009	Journal article	The goal of the study was to investigate the potential relationship between the level of sex hormones in saliva and fluid intelligence in 8- to 12-year-old Chinese boys.	Salivary testosterone and estradiol, measured using ELISA.	Cattell’s Culture Fair Intelligence Test, Chinese version (no reference provided).	Separated participants in age groups, but each group had a 1-year age span.
Sinkkonen et al., 1998	Journal article	The goal of the study was to analyze the relationships between biological pubertal events and self-image.	Tanner staging criteria (Tanner, 1962), assessed via unspecified method. Testicular volume (estimated according to Hansen and With, 1952), and annual testicular growth rate. Serum testosterone concentration, measured using unspecified method.	Impulse control subscale of the Offer Self-image Questionnaire (OSIQ; Offer et al., 1981) .	Did not adjust the relevant analyses for age effects.
Smith et al., 2013	Journal article	The goal of the study was to test two competing theories concerning the trait of urgency: 1) urgency reflects the tendency to act rashly/impulsively when emotional; and 2) urgency reflects a general reflexive responsivity to emotions that can lead either to rash action or ill-advised inaction, and thus to either impulsive behavior or depression.	Pubertal Development Scale (PDS; Petersen et al., 1988), self-reported.	UPPS-P-Child Version (Zapolski et al. 2010)	Did not adjust the relevant analyses for age effects.
Smith-Woolley et al., 2017	Journal article	The goal of the study was to examine the association between pubertal development and psychiatric and behavioral problems.	Pubertal Development Scale (PDS; Petersen et al., 1988), self-reported. Age at menarche.	Hyperactivity/inattention subscale of the Strengths and Difficulties Questionnaire: Behavior Problems (Goodman, 1997;Goodman and Scott, 1999; Goodman, 2001). Conners ADHD scale (Conners, 2003). Cognitive Disorganization scale (Maso et al., 2005). Note: full references for scales were not provided, only citations.	Did not adjust the relevant analyses for age effects.
Stepanyan et al., 2020	Journal article	The goal of the study was to examine the moderating/mediating effects of peer delinquency and cognitive flexibility in the association between early pubertal maturation and externalizing behaviors.	Tanner staging criteria (Marshall and Tanner, 1970; Morris and Udry, 1980), self-reported based on line drawings of Tanner stages.	Wisconsin Card Sorting Task (WCST; Heaton, 1981).	Adjusted for age by creating standardizing PDS scores within ages and sexes and using the resultand variable in the subsequent analyses
Stumper et al., 2019	Journal article	The goal of the study was to test whether future orientation or cognitive style moderated the association between pubertal timing and substance use two years later and whether this effect was stronger for females.	Pubertal Development Scale (PDS; Petersen et al., 1988), self-reported	The Future Orientation Scale (FOS; Steinberg et al. 2009) .	Adjusted for age by regressing PDS scores onto age and using the residuals for the analyses.
Stumper et al., 2020	Journal article	The goals of the study were to test whether pubertal timing was associated with performance on attention and executive functioning tasks, both cross-sectionally and longitudinally, and to test whether pubertal timing mediated the relation between socioeconomic status and performance on these tasks during adolescence.	Pubertal Development Scale (PDS; Petersen et al., 1988), self-reported	Three subtests of the Test of Everyday Attention for Children (TEA-Ch; Mac Giollabhui et al., 2019; Manly et al. 2001; Robertson et al. 1994): The Sky Search, Score! subtes, and Creature Counting subtest. Digit Span subtest of the Wechsler Intelligence Scale for Children—Fourth Edition (Wechsler, 2003).	Adjusted for age by regressing PDS scores onto age and using the residuals for the analyses.
Susman et al., 1987	Journal article	The goal of the study was to assess the relationships between hormone levels, emotional dispositions, and aggressive attributes .	Tanner staging criteria (Tanner, 1962), assessed by nurse/physician. Blood concentrations of testosterone, estradiol, DHEA(S), LH, FSH, androstenedione and testosterone/estradiol-binding globulin, all measured using radioimmunoassay.	Impulse control subscale of the Offer Self-Image Questionnaire for Adolescents (Offer et al., 1977).	Did not adjust the relevant analyses for age effects.
Susman et al., 2017	Journal article	The goal of the study was to identify the correspondence between simultaneous, longitudinal changes in cortisol reactivity and diurnal testosterone and to test the hypothesis that cortisol reactivity and diurnal testosterone interact so as to influence antisocial behavior.	Tanner staging criteria (Tanner, 1962), assessed by nurse. Salivary testosterone concentration, measured using ELISA.	Attention subscale of the Child Behavior Checklist (CBCL; Achenbach, 2001).	Did not adjust for age effects in the relevant analyses. Other analyses used pubertal data collected at one time point to predict attention problems 6 months or 1 year later.
Tyborowska et al., 2016	Journal article	The goal of the study was to assess the activity of the dorsomedial pulvinar nucleus of the thalamus (which has been implicated in emotional processing in adults) in adolescents during an approach-avoidance task thought to assess emotion control.	Pubertal Development Scale (PDS; Petersen et al., 1988), self-reported. Salivary testosterone, measured using chemiluminescence immunoassay.	The approach-avoidance (AA) task (Rinck and Becker, 2007; Roelofs et al., 2009; Volman et al., 2011a, 2011b, 2013).	Did not adjust the relevant analyses for age effects.
Tyborowska et al., 2023	Journal article	The goal of the study was to test the hypothesized that the modulating effect of testosterone on prefrontal cortex during emotion control will decrease between middle and late adolescence and switch to negative modulation by young adulthood.	Salivary testosterone, measured using chemiluminescence immunoassay.	The approach-avoidance (AA) task (Rinck and Becker, 2007; Roelofs et al., 2009; Volman et al., 2011a).	Did not adjust the relevant analyses for age effects.
Valenzuela and Trujillo, 1984	Journal article	The goal of the study was to examine the relationship between age at menarche and intelligence coefficient in school girls.	Age at menarche.	Wechsler intelligence scale for children (WISC; Wechsler, 1980).	Did not adjust the relevant analyses for age effects.
van der Graaf et al., 2014	Journal article	The goal of the study was to investigate boys’ and girls’ development of perspective taking and emphatic concern longitudinally from ages 13 to 18 years and to examine associations with pubertal status.	Pubertal Development Scale (PDS; Petersen et al., 1988), self-reported.	Perspective taking subscale of the Interpersonal Reactivity Index (IRI; Davis, 1983; Hawk et al., 2013).	Did not adjust analyses for age effects. While this was a longitudinal study, participants had varied ages at baseline and relationships between pubertal status and the cognitive measure of interest were analyzed within each wave of data collection, with age not adjusted for.
Vo et al., 2021	Journal article	The goal of the study was to investigate whether puberty moderates associations between mood/personality factors and DE in pre-adolescent and adolescent girls.	Pubertal Development Scale (PDS; Petersen et al., 1988), self-reported.	UPPS-P Impulsive Behavior Scale for Children (Zapolski et al, 2010)	Did not adjust the relevant analyses for age effects.
Water et al., 2017	Journal article	The goal of the study was to investigate the neural mechanisms underlying individual differences in distinct components of temporal discounting choice.	Pubertal Development Scale (PDS; Petersen et al., 1988), self-reported, used to assign Tanner stages (Carskadon and Acebo, 1993). Salivary testosterone and estradiol, measured using ELISA.	A temporal discounting task (Ballard and Knutson, 2009; Bickel et al., 2009; Peters and Buechel, 2009, 2010; Weber and Huettel, 2008).	Did not adjust the relevant analyses for age effects.
Willoughby et al., 2021	Journal article	The goal of the study was to test whether being observed by a peer had an effect on neural markers of attention to reward (win-feedback) and punishment (loss-feedback) during the Balloon Analogue Risk Task.	Pubertal Development Scale (PDS; Petersen et al., 1988), self-reported.	Balloon analogue risk task—youth version (BART–Y; Lejuez et al., 2007).	Did not adjust the relevant analyses for age effects.
Wlash et al., 2020	Journal article	The goal of the study was to investigate associations between screen use and cognition in children.	Pubertal Development Scale (PDS; Petersen et al., 1988), self-reported	Fluid intelligence score from the Youth National Institutes of Health (NIH) Toolbox® (Luciana et al., 2018; Zelazo et al., 2013).	Adjusted for age by including it in the regression models. However, age was included as a dichotomous variable ("10-year-olds vs. 9-year-olds"). This gives a full year range within categories.
Xia et al., 2021	Journal article	The goal of the study was to investigate how adolescents and adults learn about table probabilistic contingencies and how this learning chances with age and pubertal development.	Pubertal Development Scale (PDS; Petersen et al., 1988), self-reported. Salivary testosterone, assessed via ELISA.	The Butterfly Task, a reinforcement learning task (Davidow et al., 2016).	Adjusted for age by separating adolescent participants in age groups, each group covering a span of 2-3 years of age.

## Sheet: Table S2
study id	year	type of doc.	study design	study goal and design	sample size	participant demographics	pubertal measure(s)	outcome measure(s) of interest	summary of findings	bias and shortcomings	puberty-by-age correction method
Cardoos et al.	2017	Journal article	Cross sectional.	The goal of the study was to investigate whether pubertal hormones (particularly testosterone) were associated with a willingness to take financial risks to gain social status. To that aim, the authors assessed pubertal status via PDS and measured testosterone, as well as estradiol and DHEA, in saliva samples. Participants then completed an Airport Auction task where they bided on abandoned lugga…	63	Age: mean(SD) = 12.74(1.09) years; range = 10-14 years. Sex: females only Ethnicity: 52.4% White; 22.2% Mixed race/ethnicity; 11.1% Black/African American; 7.9% Hispanic/Latino; 4.8% Asian; 1.6% Other School grade: not reported. SES: mean SES Community Ladder = 6.83 (0–10 scale) Country/region of origin: USA Participant recruiting: Participants were primarily recruited via IRB-approved advertisem…	Pubertal Development Scale (PDS; Petersen et al., 1988), self-reported. Description: This scale consists of four items that ask about perceived pubertal changes in skin, height, underarm hair, breast growth (for girls), and voice (for boys). Items are scored in a scale ranging from 1 (has not yet started) to 4 (definitely completed). For girls, there is an additional question about the onset of m…	Airport Auction Task (van den Bos, 2008; 2013), adapted for the study. Description: This tasks aims to assess risk-taking. It involves the participation in an auction to buy abandoned luggage, where participants play against virtual opponents (that participants think are other, real adolescents). The true value of the luggage’s content was unknown and participants are given a range of possible va…	The hierarchical regression analyses found significant effects of PDS on average overbidding over all trials, adjusting for age, SES and vocabulary (R (for the full model)=0.50; delta R² (adding PDS after the covariates)=0.09; beta= 0.37; p<0.05). A significant effect was also found for testosterone (R(full model)=0.50; delta R²=0.08; beta=0.29; p<0.05). No statistically significant effects were …	Statistical analyses were not adjusted for ethnicity and school grade. No data availability statement. No information about a preregistered protocol.	Age was included as a covariate in the statistical models.
Castagna and Crowley	2022	Journal article	Cross sectional.	The goal of the study was to test whether decomposing reaction times in an inhibitory control task using a drift diffusion models would help elucidate the relationship between inhibitory control, puberty, and sex. To that aim, researchers collected data on accuracy and reaction times in a flanker task and fit two different drift diffusion models. After data, Bayesian hierarchical regression analy…	103	Age: mean(SD) = 14.49(1.69) years. Sex: Both. 55 male, 48 female. Ethnicity: Caucasian (n = 79, 76.7%), African American (n = 9, 8.7%), Hispanic (n = 6, 5.8%), Asian (n = 6, 5.8%), other/unknown (n=3, 2.9%). School grade: not reported. SES: not reported. Country/region of origin: New Haven, CT - USA, and surrounding towns. Participant recruiting: Participants were recruited through a mass mailing…	Pubertal Development Scale (PDS; Petersen et al., 1988), self-reported. Description: This scale consists of four items that ask about perceived pubertal changes in skin, height, underarm hair, breast growth (for girls), and voice (for boys). Items are scored in a scale ranging from 1 (has not yet started) to 4 (definitely completed). For girls, there is an additional question about the onset of m…	Flanker task. Description: On each trial, a black fixation cross was presented on the center of the screen for 500 milliseconds and immediately followed by the flanker stimulus, which was displayed until the participant made a response. After a response, the fixation cross for the next trial was presented. The central target could face either left or right. This central target was flanked by two …	Bayesian regression models were estimated with pubertal status, sex, puberty X sex interaction, and age as predictors and the difference in reaction time between incongruent and congruent trials as the dependent variable. None of the variables were significant predictors. No further details are given. Additional regression models were estimated with each of the parameters of two diffusion models …	Statistical analyses were not adjusted for SES, ethnicity ,and school grade. No data availability statement. No information about a preregistered protocol.	Age was included as a covariate in the statistical models.
Chaku and Hoyt	2019	Journal article	Longitudinal.	The goal of the study was to assess the longitudinal association between pubertal timing and tempo and a set of executive function skills. Data were collected annually for each participant starting at age 9.5 and ending at age 15.5 yo. Pubertal development was assessed every year. Executive function measures (attention and self-control) were assessed at ages 9.5, 10.5, 11.5 and 15.5. Data were an…	1099	Age: 9.5 years at baseline, 15.5 at last measurement. Sex: Both. 51% female Ethnicity: 81.4% White, 11% Black and 7% of another race/ethnicity (black and other were collapsed in a single category). School grade: not reported SES: Youth had mothers with 14 years of education on average (i.e., some college), the average income-to-needs ratio was 4.37 (SD = 3.14), and 85% of sample lived in a two-pa…	Tanner staging criteria (Tanner, 1962), assessed by experienced physician. Description: The method assigns adolescents to one of five Tanner stages based on the development of primary and secondary sexual characteristics. The criteria evaluated in the study were as follows. For girls, study used breast and pubic hair development following the American Academy of Pediatrics Manual. For boys, study…	Attention subscale of the Child Behavior Checklist (CBCL; Achenbach and Edelbrock, 1991), reported by the participants' mothers. Description: In this scale, behaviors are rated on a 3-point scale from 0 (not true) to 2 (very true of child). Sample items include “Talks too much” and “Inattentive and easily distracted”. Metrics: The study used the attention problems raw score. Items were reverse co…	Study built four latent variables: (1) initial executive functioning (either attention or self-control) level at age 9.5 (intercept); (2) executive functioning slope (average rate of change from age 9.5–15.5); (3) pubertal "timing" (intercept, pubertal status at initial age); and (4) pubertal tempo (slope; or the rate of individual change in pubertal stage from age 9.5–15.5). The 4 possible combi…	Attrition: Participants excluded from the final analytic sample were more likely to be male, Black or Hispanic, have mothers with lower educational attainment, and more likely to have lower family incomes at birth. Only 25% of participants had puberty, attention, and self-control assessments at every time point (7 potential time points for puberty, 4 potential time points for executive functionin…	Study used linear growth curve modeling to compute an intercept and slope from the time series of Tanner stages measured at the same ages (year and month) for all individuals.
Davison and Susman	2001	Journal article	Longitudinal.	The goal of the study was to assess whether there is a relationship between sex hormones and cognitive ability in young adolescent girls and boys. To this aim, the researchers recruited adolescent participants and assessed cognitive abilities using spatial and verbal tests, as well as sex hormones' levels, and pubertal development via Tanner stages. The study used a longitudinal design, with data…	108	Age (at baseline): for males: mean(SD) = 12.7(1.32) years, range = 10 to 14 years; for females, mean(SD) = 11.99(1.55) years, range = 9 to 14 years. Sex: Both. 56 males and 52 females. Ethnicity: 97% Caucasian, 3% African-American School grade: not reported. SES: participants were "predominantly from middle and upper-middle classes" Country/region of origin: Washington DC, USA Participant recruit…	Blood levels of testosterone and estradiol, measured using radioimmunoassay. Metrics: Analyses used both the individual values of the hormones and their ration (T/E). Tanner stages (Marshall & Tanner, 1969,1970; Tanner, 1962), evaluated by nurse practitioners. Description: The method assigns adolescents to one of five Tanner stages based on the development of primary and secondary sexual characte…	The spatial relations subscale of the Primary Mental Abilities test (PMA; Thurstone, 1962). Description: This is a pencil-and-paper test of spatial ability and requires discrimination of two-dimensional figures that have been rotated. Metrics: No details provided. Block design subscale of the Wechsler Intelligence Scale for Children–Revised (WISC-R; Wechsler, 1974). Description: This test require…	Note: Since the study only adjusted analyses for age when a statistically significant correlation were found between age and both the dependent and independent variables, some of the analyses were left uncorrected for age and are thus not included in the review. Correlations between age and dependent/independent variables were not reported. Cross-sectional analyses looked at the correlation betwe…	Attrition: study claims that "[l]ess than 3% of the sample dropped out of the study between times 1 and 3, thus presenting little threat to the internal validity of the results." No further details are provided. Statistical analyses were not adjusted for ethnicity, SES, and school grade. No information about a preregistered protocol. No data availability statement.	Adjusted for age by adding it as a covariate in the regression analyses. However, age was not adjusted for in all relevant analyses. To determine whether it was included in the analyses or not, researchers regressed age on the dependent and independent variables; age was only entered as a covariate with correlations were statistically significant for both independent and dependent variables.
Deater-Deckard et al.	2019	Journal article	Cross sectional.	The goal of the study was to evaluate the effects of pubertal development and SES on neural and behavioral aspects of inhibitory control. To this aim, researchers recruited 157 adolescents. Income-to-needs ratio was calculated for each participant, pubertal development was assessed using the PDS and participants completed an inhibitory control task under fMRI. Data were analyzed using structural …	157	Age: mean(SD) = 14.07(0.54) years; range = 13–15 years. Sex: Both. 52% male Ethnicity: 82% White, 12% Black, 6% other. School grade: not reported. SES: 25% classified as “poor” (income-to-needs ration - ITN < 1), 25% “near poor” (ITN < 2). The other 50% had ITN ≥ 2, with nearly half of these having ITN > 4. Country/region of origin: small and rural cities in the Appalachian-area in USA. Participa…	Pubertal Development Scale (PDS; Petersen et al., 1988), self-reported. Description: This scale consists of four items that ask about perceived pubertal changes in skin, height, underarm hair, breast growth (for girls), and voice (for boys). Items are scored in a scale ranging from 1 (has not yet started) to 4 (definitely completed). For girls, there is an additional question about the onset of m…	Multisource-interference task (MSIT; Bush et al., 2003). Description: This task requires participants to press a button on a keyboard to indicate which of three numbers presented on the screen is different from the other two. In control (congruent) blocks, target numbers were congruent with their left-to-right location in the number string (e.g., 3 was in the third position). In interference (inc…	In a structural equation model adjusting for age, pubertal development was not significantly correlated with inhibitory control (b = –0.07, SE =0.07, p = .33). Sex was not adjusted for because authors claimed that sex was not a significant predictor of inhibitory control when age and pubertal development were accounted for. Additional analyses were conducted to evaluate the mediating effect of SE…	Statistical analyses were not adjusted for sex, ethnicity, SES, and school grade. The study was not preregistered. No data availability statement.	Age was included as a covariate in the structural equation model.
Ellis	2002	Dissertation	Cross sectional.	The goal of the study was to evaluate the relationship between pubertal maturation and temperament in early adolescence, and evaluate the role of individual differences in both temperament and pubertal status in depressive mood and aggression. To this aim, participants were recruited by phone and questionnaires evaluating temperament and puberty were sent to participants and their caregivers by m…	165	Age: mean(SD) = 12.31(1.58) years Sex: Both. 77 females; 71 males Ethnicity: presumed white by the authors. School grade: not reported. SES: not reported. Country/region of origin: Eugene - Oregon, USA. Participant recruiting: Participants were recruited by telephoning parents/caregivers listed in a database derived from birth announcements published in a local newspaper. There seem to be no pred…	Body Changes Questionnaire, parent- and self-reported, a scale adapted from Carskadon and Acebo (1993), based on the PDS (Petersen et al., 1988). Description: Questions evaluate changes in body hair, skin changes (acne), as well as specific questions for boys (voice changes and facial hair) and girls (breast growth and age of menarche). The original scale has a question evaluating growth in heigh…	Effortful control subscale of the Early Adolescent Temperament Questionnaire - Revised (EATQ-R; Ellis and Rothbart, 2002). Description: The Effortful Control scale is composed of questions assessing attention (defined as "the capacity to focus attention as well as to shift attention when desired"; Example: "I pay close attention when somebody tells me how to do something."), inhibitory control (d…	Study presented partial correlations between scores in the Body Changes Questionnaire and Effortful control and its subscales adjusting for age within each sex group. For females, there were statistically significant partial correlations (at 0.05 level) between puberty and self-reported effortful control (r= -0.26), as well as for the subscale inhibitory control (r=-0.24). The other two subscales…	Statistical analyses were not adjusted for SES and school grade. No information about a preregistered protocol. No data availability statement.	Adjusted for age in the correlation analyses by calculating partial correlations.
Gorday and Meyer	2018	Journal article	Cross sectional.	The goal of the study was to assess the relationship between pubertal development and event-related negativity (ERN). To this aim, the study evaluated the pubertal status and level of pubertal hormones in a sample of adolescent girls and participants completed a go/no-go task under EEG. Data were analyzed using a series of regression models.	99	Age: range = 8-14 years. Sex: females only. Ethnicity: not reported. School grade: not reported. SES: not reported. Country/region of origin: USA. Participant recruiting: Participants in this sample came from an ongoing longitudinal study that was not specified. Participants were recruited via letters sent to families found on a commercial mailing list. Inclusion/exclusion criteria were as follow…	Pubertal Development Scale (PDS; Petersen et al, 1988), self- and parent-reported versions. Description: This scale consists of four items that ask about perceived pubertal changes in skin, height, underarm hair, breast growth (for girls), and voice (for boys). Items are scored in a scale ranging from 1 (has not yet started) to 4 (definitely completed). For girls, there is an additional question …	Go/NoGo task. Description: The stimuli in this task were "green equilateral triangles presented randomly, 1.5 cm on each side, presented on a black background, in three different orientations; 80% of the triangles are vertically aligned and pointed up (“Go” stimuli) and 20% of the triangles are slightly tilted to the right or left (“No/Go” stimuli)." The participants were instructed "to respond b…	Study calculated partial correlations between pubertal hormones, PDS and behavioral data while adjusting for age. No statistically significant correlations between hormones or PDS and behavioral data were found. No detailed values are reported.	Statistical analyses were not adjusted for ethnicity, SES, and school grade. No information about a preregistered protocol. No data availability statement.	Adjusted for age in the correlation analyses by calculating partial correlations.
Graber et al.	2006	Journal article	Cross sectional.	The goal of the study was to evaluate the association between pubertal development and depressive affect and aggression. The study also aimed to investigate a possible mediating effect of emotional arousal, attention difficulties and negative life events. To that aim, the study assessed Tanner stages and hormone levels in blood samples for each participant. In addition, participants completed a s…	100	Age: mean(SD) = 12.13(0.8) years; range = 10-14 years. Sex: females only. Ethnicity: White. School grade: 5th to 7th grade. SES: Most participants' families (96%) were on the two highest Hollingshead social classes. Country/region of origin: USA. Participant recruiting: Sample is said to come from a larger cross-sectional study. However, the study is not clearly identified and the references prov…	Blood levels of DHEAS, measured using radioimmunoassay kits. Metrics: The study seem to have used DHEAS concentration as a continuous variable.	A 5-item Attention scale was created based on items taken from the Youth Self-report (YSR; Achenbach and Edelbrock, 1986). Description: The items from YSR used were: “I have trouble concentrating or paying attention,” “I can’t get my mind off certain thoughts,” “I have trouble sitting still,” “I feel confused or in a fog,” and “I daydream a lot.”. Metrics: no information provided. Presumably used…	The study presented three mediation path models to assess the relationship between pubertal variables and depressive affect both directly and via the effects of pubertal variables on emotional arousal, negative life events, and our outcome variable of interest, attention difficulties. We focus here on the paths between pubertal measures and the attention variable. There were separate models for D…	Statistical analyses were not adjusted for SES. No information regarding a preregistered protocol. No data availability statement.	Age was included as a covariate in the analyses.
Herlitz et al./ Loven	2013	Journal article/ Dissertation	Cross sectional.	The goal of the study was to assess whether cognitive sex differences were magnified by individual differences in age, sex hormones, or puberty development. To this aim, study recruited adolescents to complete a battery of cognitive tests, including tests for verbal episodic memory, face recognition, verbal fluency and mental rotation. In addition, adolescents completed a self-report questionnair…	187	Age: range = 12-14 years. Sex: Both. 85 males and 102 females. Ethnicity: not reported. School grade: varied, but not reported in detail. SES: recruiting procedure was designed so that sample would be homogeneous with respect to socioeconomic background (upper middle class). Country/region of origin: Sweden. Participant recruiting: Participants were recruited on a voluntary basis from four inner-…	Tanner stages, self-reported using text and schematic drawings developed for clinical use (Hall & Pilström, 1996, 1999). Description: Girls rated breast and pubic hair development, and the boys rated pubic hair and genital development. Metrics: Scores ranged from 1 to 5, where 1 indicates no puberty development and 5 that puberty is completed. Boys were also asked to estimate testicular size with…	Verbal fluency. Description: verbal fluency was assessed by asking participants to orally generate as many words as possible beginning with the letter “A,” followed by words beginning with the letter “S,” for 1 min for each letter. Metrics: A composite fluency score was computed by separately transforming the recall of “A” and “S” to z-scores, adding them, and dividing by 2, and repeating the z-t…	Partial correlations, adjusting for age, were calculated separately for each sex for the associations between self-reported pubertal maturation scores/hormone levels and cognitive measures. With one exception, there no statistically significant partial correlations for neither boys nor girls between free-testosterone/estradiol/pubertal maturation and either verbal fluency or mental rotation score…	Statistical analyses were not adjusted for school grade. No information about a preregistered protocol. No information on data availability.	Adjusted for age in the correlation analyses by calculating partial correlations.
Icenogle et al.	2017	Journal article	Cross sectional.	The goal of the study was to examine the mechanisms through which age and pubertal development impact approach and avoidance behaviors in a modified version of the Iowa Gambling Task (IGT). To this aim, the study used data from a sample of adolescents, aged 9 to 17 years, from 11 countries. Participants completed a series of questionnaires to assess pubertal development and sensation-seeking/impu…	3.234	Age: mean(SD) = 12.87(2.36) years; range = 9-17 years. Sex: Both. The proportions of male and female adolescents were nearly even within the whole sample (50.9% male, n = 1,650; 49.1% female, n = 1,709), within each country (range: 47.7%–53.5% female) and across ages. Ethnicity: varied, claimed to be representative of each country, but not reported. School grade: varied, not reported. SES: Partic…	Pubertal Development Scale (PDS; Petersen et al., 1988), self-reported. Description: This scale consists of four items that ask about perceived pubertal changes in skin, height, underarm hair, breast growth (for girls), and voice (for boys). Items are scored in a scale ranging from 1 (has not yet started) to 4 (definitely completed). For girls, there is an additional question about the onset of m…	Modified version of the Iowa Gambling Task (IGT; Bechara et al., 1994). Description: In this task, participants play from four decks of cards in an attempt to earn money. Two of the decks result in a monetary gain over repeated play (advantageous decks), whereas the other two result in a net loss over repeated play (disadvantageous decks). The main modification made in the task was that rather th…	Authors specified an unconditional, parallel process latent growth model, which simultaneously estimated the average growth trajectories for affinity for advantageous and disadvantageous decks, as well as the degree of correlation among the latent growth parameters (intercepts and slopes) for these trajectories. In this and all other models, the intercept was set as the average percentage of play…	Statistical analyses were not adjusted for school grade. No information regarding a preregistered protocol. No information on data availability.	Adjusted for age including it in the statistical models.
Koch et al.	2020	Journal article	Longitudinal, but relevant analyses are cross-sectional.	The goal of the study was to investigate the predictors of role disruption during early adolescence, and to examine the prospective relationship between role disruption and depressive symptoms in girls during the adolescent transition. To this aim, researchers collected the responses of adolescent girls to a series of questionnaires at 3 different times, 4 months apart, during a school year. Rela…	188	Age: mean(SD) = 11.75(1.05) years; range = 9–14 years. Sex: females only. Ethnicity: European American (83%), Southeast Asian (5.24%), East Asian/Pacific Islander (3%), American Indian/Native (2.25%), African American (1.87%), Hispanic/Latino (1.12%) and bi-racial or another race (3.37%). School grade: varied. SES: 87% of parents who reported their education (N = 75) holding a bachelor’s degree o…	Pubertal Development Scale (PDS; Petersen et al., 1988; Carskadon & Acebo, 1993), self-reported. Description: This scale consists of four items that ask about perceived pubertal changes in skin, height, underarm hair, breast growth (for girls), and voice (for boys). Items are scored in a scale ranging from 1 (has not yet started) to 4 (definitely completed). For girls, there is an additional ques…	Ruminative Response Scale of the Children’s Response Styles Questionnaire (Abela et al., 2002; Abela et al., 2007). Description: This is a 13-item measure of self-focused, cognitive responses to feelings of sadness modeled after the adult version of the Response Styles Questionnaire. Items include “When I am sad, I go away by myself and think about why I feel this way” and “When I am sad, I think…	Researchers built a structural equation model to assess the indirect effects of pubertal status at time 1 on role disruption through a set of different measures, including the one of interest to the present review - that is, rumination. These effects were assessed using path analysis. The model included paths from pubertal status (at time 1) to role disruption (at time 2) through rumination, reje…	Statistical analyses were not adjusted for ethnicity, SES, and school grade. No data availability statement. No information regarding a preregistered protocol.	Age was included as a covariate in the relevant structural equation models.
Kovács et al.	2022	Journal article	Cross sectional.	The goal of the study was to introduce ultrasonic bone age assessment to estimate biological maturity and disentangle the independent effects of chronological and biological age on adolescent cognitive abilities. To that aim, authors investigated the contributions of chronological and biological age on different tests of cognitive abilities, including tests of working memory and perceptual reason…	117	Age: range = 11-15 years old. Sex: females only. Ethnicity: not reported. School grade: not reported. SES: 90.6% of mothers and 88.0% of fathers has a University degree. Country/region of origin: Hungary. Participant recruiting: Recruited participants mainly by contacting schools and advertising online. Our participants were selected from high schools that belong to the top 10% in Hungary, accord…	Skeletal maturity (bone age). Bone age was assessed with an ultrasonic device that estimates bone age (in years and months) by measuring the speed of sound and the distance between the transducers, using algorithms based on gender and ­ ethnicity.	Subtests from the Wechsler Intelligence Scale for Children IV (Wechsler, 2003) were used. Description: Results from Block Design, Visual Puzzles, and Matrix Reasoning used to compose a Perceptual Reasoning Index. Results from Digit Span and Letter-Number Sequencing were used to compose a Working Memory Index. Metrics: The standard scoring procedure was used, according to the WISC-IV manual.	The results relevant to the present review are those of the partial correlations between bone age and WISC-IV indexes, adjusted by chronological. The results showed a significant correlation of bone age with the working memory index: pr = 0.360, 95% CI = 0.201 to 0.504; p < 0.001. The observed correlation with the perceptual reasoning index was not significant: pr = 0.075, 95% CI = − 0.110 to 0.2…	Relevant statistical analyses were not adjusted for ethnicity, SES, and school grade. No information regarding a preregistered protocol.	Calculated partial correlations adjusted by chronological age.
Kretch and Harden	2014	Journal article	Cross sectional.	The goal of the study was to examine the associations between pubertal development, peer presence, and risky decision making on the stoplight task. To this aim, participants were recruited and completed the stoplight task both alone and in the presence of peers. Researchers assessed pubertal development and ran a series of linear models to test for associations between risky decisions and puberta…	58	Age: mean(SD) = 13.6(1.67) years; range = 11-16 years. Sex: Both. Male and female (50%). Ethnicity: African-American (63.9%), Hispanic (19.7%) and Caucasian (presumably 16,4%). School grade: not reported. SES: 76% of participants reported receiving free or reduced-price lunch at their school, indicative of low income. Country/region of origin: USA Participant recruiting: All recruitment and data …	Modified version of the Pubertal Development Scale (PDS; Petersen et al., 1988). Description: The scale was divided into two subscales, one for questions associated adrenal hormones and another for questions associated with gonadal hormones. For both sexes, the mean adrenal score was computed based on skin changes and pubic hair development. The mean gonadal score was computed based on the questi…	The Stoplight Game (Chein et al., 2011; Gardner and Steinberg, 2005; Steinberg et al., 2008). Description: The task consists on a simulated driving task in which the player “drives” a car along a straight track, trying to reach a specified location in under 5 minutes. The car passed through 20 intersections, each of which had a stoplight that cycled from green to yellow to red as the vehicle appr…	The study used a Linear Mixed Model (LMM) to account for multiple observations for individuals and for individuals clustered within groups. The model of interest to the review tested the association between percentage of risky decisions and pubertal development (adrenal and gonadal, analyzed separately), condition (alone or with peers) and pubertal development x condition interaction. Age and wor…	Statistical analyses were not adjusted for school grade. No data availability statement. No information regarding a preregistered protocol.	Age was included as a covariate in the statistical model.
Laube et al.	2017	Journal article	Cross sectional.	The goal of the study was to investigate the role of testosterone in a specific component of adolescent impulsivity – impatience. More specifically, the study investigated how the sensitivity towards immediate rewards and discounting of future rewards is differently impacted by age and testosterone. To this end, researchers recruited a sample of male adolescents and measured self-reported puberta…	72	Age: mean(SD) = 12.34(1.17) years; range = 11-14 years. Sex: males only. Ethnicity: not reported. School grade: not reported. SES: not reported. Country/region of origin: Urban area of Northern California (USA). Participant recruiting: No information on recruitment process. Included participants were currently enrolled in school, medically healthy with no history of neurological or psychiatric il…	Salivary testosterone, measures by unspecified method. Metrics: each participant provided two saliva samples and the mean value for testosterone concentration in these two samples was used in the analyses. Pubertal Development Scale (PDS; Petersen et al., 1988), self-reported. Description: This scale consists of four items that ask about perceived pubertal changes in skin, height, underarm hair, …	An intertemporal choice task (McClure et al., 2004; van den Bos et al., 2015). Description: participants made 80 binary choices between two hypothetical amounts of money available at different delays. The smaller sooner (SS) option offered a small reward at a short delay; the larger later (LL) option offered a larger reward at a larger delay. For half of the trials (now/later condition), the SS o…	Data was analyzed using a multilevel regression model where choices in the task were nested in conditions and conditions were nested in participants. The proportion of SS choices was modeled with independent predictors for age, testosterone, condition (now/later or later/later), and the 2-way interactions with condition. Study found that testosterone predicted an increase in SS choices (beta = .2…	Statistical analyses were not adjusted for ethnicity, SES, and school grade. No information regarding a preregistered protocol. No data availability statement.	Age was included as a covariate in the statistical model.
Laube et al.	2020	Journal article	Cross sectional.	The goal of the study was to test different hypotheses about how pubertal testosterone may affect impulsive behavior in adolescence via distinct striatal pathways. To this end, researchers recruited a sample of male adolescents and measured self-reported pubertal development, salivary testosterone levels and behavior in a delay-discounting task performed under fMRI. Different linear models were u…	70	Age: mean(SD) = 12.56(1.64) years; range = 11-15 years. Sex: males only. Ethnicity: not reported. School grade: not reported. SES: not reported. Country/region of origin: Berlin, Germany. Participant recruiting: Participant were recruited via the participant database of the Center for Adaptive Ra­tionality at the Max Planck Institute for Human Development in Berlin, Germany. Included participants…	Salivary testosterone, measures by ELISA. Metrics: each participant provided two saliva samples and the mean value for testosterone concentration in these two samples was used in the analyses.	An intertemporal choice task (Rodriguez et al., 2015; van den Bos et al., 2015). Description: Participants made 64 binary choices between two hypothetical amounts of money available at different delays. The smaller sooner (SS) option offered a small reward at a short delay; the larger later (LL) option offered a larger reward at a larger delay. Two experimental conditions were applied: for half o…	Study performed a multiple regression analysis to predict the level of bias for SS options based on both testosterone and age. All variables were standardized before being entered in the analyses. Testosterone was a significant predictor for the bias parameter (b = 0.38, 95 % CI [0.04, 0.73], p = .03). Thus, those adolescents who had higher levels of testosterone also showed an increased response…	Statistical analyses were not adjusted for ethnicity, SES, and school grade. No information regarding a preregistered protocol. No data availability statement.	Age was included as a covariate in the statistical model.
Lee and Rasmussen	2022	Journal article	Cross sectional.	The goal of the study was to assess the relationship between age and pubertal development and delay discounting related to food, comparing it to discounting related to money. To this aim, researchers recruited a sample of adolescents and adults to complete two delay discounting tasks, in addition to a series of questionnaires, and conducted hierarchical regression analyses to examine the relation…	28	Age: mean(SD) =11.21(0.44) years; range = 9-16 years. Sex: Both. 8 females, 20 males. Ethnicity: 25 (89.3%) White, 2 (7.1%) Hispanic/Latino, 1 (3.6%) Asian. School grade: not reported. SES: not reported. Country/region of origin: USA Participant recruiting: Participants were recruited from local school districts, social media, and advertisement flyers in community areas. The inclusion criteria fo…	Tanner staging criteria (Marshall and Tanner, 1969, 1970), assessed by a physician. Description: Participants were classified into Tanner stages based on physical of secondary sexual development (breast development and pubic hair for girls, genital development and pubic hair for boys). Metrics: Participant’s pubertal status was determined as: pre-pubertal (stage 1), mid-pubertal (stages 2–4), or …	Delay discounting was assessed with two tasks: Food Choice Questionnaire (FCQ; Hendrickson et al., 2015; Hendrickson & Rasmussen, 2017). Description: Each participant was presented with a 5/8-in cube that represents a standard bite and asked to imagine the cube as a bite of their favorite food. Participants make 27 choices between smaller, sooner vs. larger, delayed food outcomes (e.g., “Would yo…	The study used a series of hierarchical regression models to assess the relationship between pubertal status and each of the delay discounting variables (general and for small, medium and large outcomes, for both tasks). The models included as predictors pubertal status category, age, and body mass index (BMI) or percent body fat (PBF). For models related to FCQ results, there as an additional va…	Statistical analyses were not adjusted for ethnicity, SES, and school grade. No data availability statement. No information regarding a preregistered protocol.	Age was included as a covariate in the statistical models.
Mendle et al.	2020	Journal article	Cross sectional.	The goal of the study was to investigate the associations of pubertal status and timing with four different transdiagnostic processes in adolescent girls: rumination, co-rumination, rejection sensitivity, and negative urgency. To this aim, the study employed a cross-sectional design and recruited girls to respond questionnaires about the constructs of interest. Data was analyzed using a series of…	228	Age: mean(SD) = 11.75(1.05) years; range = 9–14 years. Sex: females only. Ethnicity: European American (79.2%), Southeast Asian (2.21%), East Asian/Pacific Islander (2.21%), American Indian/Native (3.54%), African American (2.21%), Hispanic/Latino (3.98%), and biracial/another race (6.64%). School grade: varied. SES: 87% of parents who reported their education (N = 75) holding a bachelor’s degree…	Pubertal Development Scale (PDS; Petersen et al., 1988; Carskadon & Acebo, 1993), self-reported. Description: This scale consists of four items that ask about perceived pubertal changes in skin, height, underarm hair, breast growth (for girls), and voice (for boys). Items are scored in a scale ranging from 1 (has not yet started) to 4 (definitely completed). For girls, there is an additional ques…	Negative Urgency subscale from the UPPS-P Impulsive Behavior Scale for Children (Zapolski et al., 2010). Description: The Negative Urgency subscale comprises eight self-report items assessing tendency to behave rashly or impulsively when experiencing negative emotions, including items such as “I often make matters worse because I act without thinking when I am upset” and “When I feel bad, I often…	Researchers built two structural equation models to assess the relationship between pubertal status and the transdiagnostic processes of interest, including negative urgency, which is the only variable of interest to the present review. The first was the "common pathway model", which assumed that each participant had simultaneous, underlying tendencies toward the all transdiagnostic processes of …	Statistical analyses were not adjusted for school grade. No information regarding a preregistered protocol. No data availability statement.	Age was included as a covariate in the relevant structural equation models.
Ng-Night et al.	2016	Journal article	Longitudinal.	The goal of the study was to examine the relations between multiple parenting dimensions and longitudinal changes in children's self-control. Study also examined whether individual differences in pubertal status (individual differences in pubertal development at baseline) and pubertal tempo (the speed of pubertal development) were associated with longitudinal changes in children's self-control. F…	750 at wave 1, 1712 at wave 2 and 1653 at wave 3.	Age (at baseline): mean(SD) = 11.25(0.29) years. Sex: Both. 54% female. Ethnicity: 40% from "minority ethnic groups" School grade: beginning secondary school at baseline. SES: 16% had "indicators of socioeconomic deprivation" Country/region of origin: South East of England. Participant recruiting: Participants were recruited from 10 secondary schools in the South East of England which were select…	Pubertal Development Scale (PDS; Petersen et al., 1988), self-reported. Description: This scale consists of four items that ask about perceived pubertal changes in skin, height, underarm hair, breast growth (for girls), and voice (for boys). Items are scored in a scale ranging from 1 (has not yet started) to 4 (definitely completed). For girls, there is an additional question about the onset of m…	13-item Brief Self-Control Scale (BSCS; Tangney et al., 2004)), self-report. Description: The scale measures children's self-regulatory behavior in four domains: thoughts, emotions, impulses and performance (e.g., ‘I am good at resisting temptation'). Metrics: Items are rated on a five point scale (from 1 = not at all to 5 = very much). Self-control was assessed at each of the three waves of the …	Latent growth curve modeling was used to investigate baseline levels and longitudinal change in children's self-control and pubertal status. Two main parameters are provided by growth curve models, the intercept and the slope for each variable of interest. For self- control, the intercept represents the level of self-control at baseline (wave 1) and the slope represents the change in self-control…	Attrition: There were large differences in sample size between the three waves and full information maximum likelihood (FIML) estimation was used to treat missing data. Statistical analyses were not adjusted for ethnicity and school grade. No information regarding a preregistered protocol. No data availability statement.	Adjusted for age by including it as a covariate in the structural equation models.
Ojha et al.	2022	Journal article	Longitudinal	The goal of the study was to characterize and understand the role of puberty in fronto-striatal contributions to cognitive development. To that aim, authors used neuroimaging, behavioral, and pubertal development data from two longitudinal adolescent samples (over 1–3 longitudinal visits at 12–18 month intervals), and investi­gated the effects of pubertal maturation on frontal brain regions after…	106	Age: range = 10-18 years. Sex: 50 females, 56 males Ethnicity: not reported. School grade: not reported. SES: not reported. Country/region of origin: Pittsburgh, PA, USA. Participant recruiting: Participants were recruited from the community and screened for the absence of neurological or psychiatric problems including loss of consciousness, self or first-degree relatives with major psychiatric i…	Pubertal Development Scale (PDS; Petersen et al., 1988), self-reported. Description: This scale consists of four items that ask about perceived pubertal changes in skin, height, underarm hair, breast growth (for girls), and voice (for boys). Items are scored in a scale ranging from 1 (has not yet started) to 4 (definitely completed). For girls, there is an additional question about the onset of m…	An antisaccade task (Ordaz et al., 2013; Ravindranath et al., 2020). Description: Each antissacade trial began with a red fixation cross presented at the center of a black screen for 500–6000 ms followed by a 200 ms black screen. Next, a yellow “cue” dot appeared pseudo-randomly (evenly distributed between four posi­tions on the horizontal meridian at 2%, 33%, 66%, or 98% of the screen width) on …	The model used is unclear, as the analyzes of task performance are not explicitly discussed in the Methods section. It seems that a generalized additive mixed model was used, with a random offset per participant to account for longitudinal repeated measures. The results showed no significant association between antisaccade performance (i.e., proportion of correct trials)and pubertal maturation af…	Statistical analyses were not adjusted for ethnicity, SES, and school grade. No information regarding a preregistered protocol. No data availability statement.	Age was included as a covariate the model analyzing pubertal effects on task performance.
Olson et al.	2009	Journal article	Cross sectional.	The goal of the study was to examine whether indices of white matter organization are related to discounting behavior in an adolescent sample and, if so, the extent to which these associations are age-dependent. Because pubertal status affects the timing of neurobehavioral development, the role of pubertal status in the development of delay discounting behavior was considered. To this aim, data o…	79	Age: mean(SD) = 16.44(4.10) years; range = 9-23 years. Sex: Both (53.2% female). Ethnicity: of 72 participants: Caucasian (68), African American (1), Hispanic (3), Asian/Pacific Islander (2), other (including multiracial) (4), and not reported (1). School grade: not reported. SES: varied; income mean(SD) = 91,493 (71,292). Country/region of origin: USA. Participant recruiting: Individuals younger…	Pubertal Development Scale (PDS; Petersen et al., 1988), self-reported. Description: This scale consists of four items that ask about perceived pubertal changes in skin, height, underarm hair, breast growth (for girls), and voice (for boys). Items are scored in a scale ranging from 1 (has not yet started) to 4 (definitely completed). For girls, there is an additional question about the onset of m…	A delay-discounting task (Richards et al., 1999). Description: On each trial, participants chose between an immediate amount of money or $10 available after a delay (i.e., ‘‘Would you rather have $2 now or $10 in 30 days?''). Discounting was assessed at six delays (1, 2, 10, 30, 180, and 365 days later). Afterward, the computer ‘‘randomly’’ selected one trial, and the participant received a cash …	After adjusting for age, PDS scores were not significantly correlated with AUC of discounting.	Statistical analyses were not adjusted for sex, ethnicity, SES, and school grade. No information regarding a preregistered protocol. No data availability statement.	Age was included as a covariate in the statistical models.
Ordaz et al.	2018	Journal article	Cross sectional.	The goal of the study was to examine the unique role of pubertal maturation, independent of age, in the development of inhibitory control. To this aim, the study recruited a sample of adolescent participants and assessed Tanner staging and gonadal hormone levels. Participants also completed an antisaccade task. Results were analyzed using a series of linear regression models adjusting for the eff…	78	Age: range = 11-13 years for females, 12-14 years for males. Sex: Both. 34 females, 44 males. Ethnicity: 78% White, non-­Hispanic, 14% Black, non-­Hispanic, and 8% multiracial. School grade: not reported. SES: not reported. Country/region of origin: Allegheny County, PA, USA. Participant recruiting: Participants were recruited from the community through advertisements, fliers, and demographically…	Tanner staging criteria (Marshall and Tanner, 1968), assessed by a nurse. Description: Pubertal development was assessed through physical examination by a single nurse, trained in the scientific study of puberty, who classified participants using the Tanner breast/genital scales. Metrics: Participants were classified as pre/early pubertal if they were Tanner stage one or two and as mid/late puber…	An antisaccade task (Hallett, 1978). Description: While having their eye movements recorded, participants were instructed to fixate on a central red fixation cross that was present for 500, 2000, 4000, or 6000 ms and signaled participants to prepare to suppress a saccade to a peripheral target that would appear in an unexpected location. The peripheral target, a yellow dot, appeared for 1000 ms a…	Data were analyzed using a series of regression models separately for each sex. Models included the pubertal measure as the independent variable (Tanner category, testosterone or estradiol), inhibitory error rate or average latency as the dependent variable, and age as a covariate. For regressions with testosterone or estradiol, both linear and quadratic regressions were ran. Study found that gir…	Statistical analyses were not adjusted for ethnicity, SES, and school grade. No information regarding a preregistered protocol. No data availability statement.	Age was included as a covariate in the statistical models.
Ravindranath et al.	2022	Journal article	Longitudinal	The goal of the study was to 1) to characterize the unique contributions of chronological age and puberty to the development of inhibitory control, 2) to investigate the contributions of chronological age and puberty to the development of brain activity during inhibitory control, and 3) to explore the influence of chronological age and puberty on task-related connectivity during inhibitory contro…	105, who completed a total of 227 visits.	Age: range = 8.00 to 19.3 years old. Sex: Both. 53 females, 52 males. Ethnicity: not reported. School grade: not reported. SES: not reported. Country/region of origin: Pittsburgh, PA, USA. Participant recruiting: Participants were recruited from the community and were screened for psychiatric and neurological problems in themselves and their first-degree relatives, as well as MRI contraindication…	Pubertal Development Scale (PDS; Petersen et al., 1988), self-reported. Description: This scale consists of four items that ask about perceived pubertal changes in skin, height, underarm hair, breast growth (for girls), and voice (for boys). Items are scored in a scale ranging from 1 (has not yet started) to 4 (definitely completed). For girls, there is an additional question about the onset of m…	An antisaccade task (Hwang et al., 2010; Ordaz et al., 2013; Velanova et al., 2009, 2008). Description: Each trial of the task begun trial began with participants fixating on a colored cross-hair for 3 s instructing them to make a VGS (green) or an AS (red). Next, the saccade target stimulus, a yellow circle, appeared at one of six horizontal eccentricities ( ± 3◦ , 6◦ , or 9◦ ) for 1.5 s. For AS…	Linear-mixed effects models were used to examine the fixed ef­fects of age, puberty, and sex on error rate. The paper claims that, when examining models that included addi­tive or interactive effects of age and puberty together, the effects of puberty were not significant (coefficient estimates: -0.06 for the additive model, -0.03 for the interactive model; p= 0.723 and 0.811, respectively). In t…	Statistical analyses were not adjusted for ethnicity, SES, and school grade. No information regarding a preregistered protocol.	Included age in the models that assessed pubertal effects on task performance.
Steinberg et al.	2008	Journal article	Cross sectional.	The goal of the study was to examine age differences in sensation seeking and impulsivity between the ages of 10 and 30. To this aim, study recruited participants to complete both self-report and performance measures of each construct and performed a series of correlation analyses to look for relationships in the data.	417	Age: range = 10-16 years. Sex: Both. 231 males and 186 females. Ethnicity: 30% African Americans, 15% Asians, 21% Latino(a)s, 24% Whites, and 10% others in the whole sample (ages 10 to 30). Not reported for the subsample of interest. School grade: not reported. SES: " predominantly working and middle class". Assessed via parent's education. Country/region of origin: Different sites in the USA. Pa…	Pubertal Development Scale (PDS; Petersen et al., 1988), self-reported. Description: This scale consists of four items that ask about perceived pubertal changes in skin, height, underarm hair, breast growth (for girls), and voice (for boys). Items are scored in a scale ranging from 1 (has not yet started) to 4 (definitely completed). For girls, there is an additional question about the onset of m…	The Stoplight Game (Gardner and Steinberg, 2005). Description: In the task, participants were asked to “drive” a car before time runs out to a distant location, where a party is taking place, and is told that most people are able to reach the destination in under 2 min. On the screen is a clock counting down the time; the clock is initially set to 2 mi and 30 s. The participant hears the clock ti…	The relation between pubertal status and performance on the Stoplight game was examined using repeated measures ANCOVAs, covarying IQ (assessed using the vocabulary and matrix reasoning subtests of the WASI), SES and age. Pubertal status was not related to safe stopping, risky driving, or crashing, but was predictive of the number of intersections individuals cross through successfully (F(3,384)=…	Statistical analyses were not adjusted for ethnicity and school grade. No information regarding a preregistered protocol. No data availability information.	Age was included as a covariate in the statistical models.
Sullivan et al.	2016	Journal article	Cross sectional.	The goal of the study was to identify selective cognitive and motor functions showing evidence of continued maturation during adolescence and to distinguish functions spared and those vulnerable to hazardous drinking during this period of functional change. The functions targeted included several executive functions. To this aim, the study recruited a large sample of participants who completed a …	692	Age: range = 12.0 to 21.9 years. Sex: Both. 344 male and 348 female. Ethnicity: most participants were Caucasian (486), African-American (87) and Asian (52). School grade: not reported. SES: years of parental education, mean(SD)~16.8(2.5). Country/region of origin: different sites in the USA. Participant recruiting: Participants were recruited through local schools and colleges, public notices, a…	Pubertal Development Scale (PDS; Petersen et al., 1988), self-reported. Description: This scale consists of four items that ask about perceived pubertal changes in skin, height, underarm hair, breast growth (for girls), and voice (for boys). Items are scored in a scale ranging from 1 (has not yet started) to 4 (definitely completed). For girls, there is an additional question about the onset of m…	University of Pennsylvania Web-Based Computerized Neurocognitive Battery (WebCNP; Gur et al., 2012; Gur et al., 2010). Description. This is a battery of tests used to evaluate several constructs related to executive functions. Constructs assessed included abstraction (Conditional Exclusion Test, Matrix Analysis Test, and a Logical Reasoning test), attention (Continuous Performance Test) and worki…	Data relevant to this review was analyzed using a general additive model having PDS score as the predictor and sex, SES, study site, and ethnicity as covariates, but not age. There were additional analyses that tried to distinguish the independent effects of pubertal development and age. However, all that is stated about these analyses is that "Independent contributions of age versus PDS to perfo…	Statistical analyses were not adjusted for school grade. No information regarding a preregistered protocol. No data availability statement.	States that analyses were performed to evaluate effects of pubertal development independent of age, but no details are given.
Vannucci et al.	2014	Journal article	Cross sectional.	The goal of the study was to investigate the association between pubertal development and manifestations of loss of control (LOC) eating in children and adolescents. To this aim, researchers recruited children and adolescents already participating in a study about eating behaviors in youth. Several measures were collected, including Tanner stages, a set of questionnaires (completed by youth and t…	468 or 122, depending on the analysis.	Age: mean(SD)=14.01(2.53) years, rage=8–17 years. Sex: Both. 53.4% female. Ethnicity: 58.1% non-Hispanic White, 33.3% non-Hispanic Black or African American, 5.9% Hispanic/Latino, 2.3% Asian Origin, and 1.4% Multiple Races. School grade: not reported. SES: not reported. Country/region of origin: Washington, DC greater metropolitan area, USA. Participant recruiting: Participants were recruited thr…	Tanner breast staging criteria for girls and Prader testicular volume standards for boys (Marshall and Tanner, 1969, 1970; Tanner, 1981), assessed by endocrinologist or trained nurse. Description: For boys, testicular volume, measured with an orchidometer, was used to classify participants into pre-puberty (testes ≤ 3 mL), early- to mid-puberty (testes from 4–12 mL), or late-puberty (males: teste…	Objective and subjective binge episodes (OBE and SBE, respectively) with loss of control, assessed with the Eating Disorder Examination (EDE), versions 12.0D and C.2 (Fairburn and Cooper, 1993; Bryant-Waugh et al., 1996). Description: The EDE consists in a questionnaire and a structured interview. I was used to determine the presence or absence of OBE, defend as the consumption of an unambiguousl…	Binary logistic regression models were used to investigate pubertal development as a predictor of the presence of LOC eating, OBEs, and SBEs (coded as present or absent in this analysis). Results were not statistically significant (p-values = 0.50–0.76, n=468) and no model statistics beyond p-values were provided. Among the subset of youth with LOC eating (n=122), general linear models were used …	Statistical analyses were not adjusted for SES and school grade. No information regarding a preregistered protocol for the analyses. No data availability statement.	Age was included as a covariate in the statistical models.
Vetter et al.	2013	Journal article	Cross sectional.	The goals of the study were: (a) to measure the development of social cognition in adolescents in comparison to young adults; (b) to explore a possible pubertal dip in social cognition; and (c) to explore whether the developmental effects on social cognition are independent from individual differences in a set of cognitive abilities. To this aim, study recruited a sample of adolescents and young …	60	Age: mean(SD) = 13.86(0.92) years; range = 12-15 years. Sex: Both (23.3% male). Ethnicity: not reported. School grade: 7th and 8th grades. SES: not reported. Country/region of origin: Germany. Participant recruiting: Participants were recruited via flyers or personal advertisement in high schools and football clubs. Exclusion criteria were any psychiatric disorders such as autism spectrum disorde…	Pubertal Development Scale (PDS; Petersen et al., 1988), self-reported German version (Watzlawik, 2009). Description: This scale consists of four items that ask about perceived pubertal changes in skin, height, underarm hair, breast growth (for girls), and voice (for boys). Items are scored in a scale ranging from 1 (has not yet started) to 4 (definitely completed). For girls, there is an additio…	Story Comprehension test (Channon & Crawford, 2000), translated into German. Description: This test is composed of a series of vignettes and is used to assess theory of mind. In the task, participants had to explain the statements of the main character in various everyday situations, requiring the recognition of mental states of the characters. The story types included pretense, white lie, irony,…	An ANOVA was ran to evaluate the effects of pubertal group on story comprehension performance. However, detailed results are only reported for ANOVAs not adjusting for age. A footnote states that "Even when adjusting for age, there was no significant influence of pubertal stage on both measures of social cognition". (The other measure of social cognition referred to was an emotion identification …	Statistical analyses were apparently not adjusted for sex, ethnicity, SES, and school grade. No information regarding a preregistered protocol. No data availability statement.	Adjusted for age in the in the ANOVA (presumably by adding it as a covariate and performing an ANCOVA, although this was not specified).
Waber et al.	1985	Journal article	Longitudinal, but relevant analyses are cross-sectional.	The goal of the study was to investigate the development of the relationship between physical maturation rate and cognitive performance as children become adolescent, and to identify the specific components of cognitive processing that are most closely linked to physical maturation rate. To this aim, the study employed a longitudinal design in which participants were assessed twice, two years apa…	145	Age: mean(range) = 127.41(120-134) months for females and 153.4(145-162) months males. Sex: Both. 78 girls and 67 boys. Ethnicity: White School grade: 5th grade (females) and 7th grade (males). SES: Fathers' occupations were rated according to the Hollingshead system. Of the 90%of the girls for whom parental occupation was known, 93% were classified as upper to upper-middle class. Similarly, for …	Tanner staging criteria (Tanner, 1962), assessed by a physician. Description: Participants were classified into Tanner stages based on physical of secondary sexual development (breast development and pubic hair for girls, genital development and pubic hair for boys). Metrics: Tanner stages.	Several cognitive tests: Stroop Color-Word Interference Test; Wechsler Intelligence Scale for Children-Revised (WISC-R) Coding Subtest; WISC-R Block Design; Primary Mental Abilities (PMA) Spatial Test; PMA Word Fluency Test. Description: No details are provided in the paper. There is a reference to an earlier work by the same author (Waber, 1977) where, supposedly, further details could be found,…	Each ability test was regressed hierarchically on (a) age and IQ and (b) the Tanner rating scores, entered in two successive steps. Study states that "This regression analysis revealed no association between the maturation variables and any of the cognitive ability measures." No additional details are provided. After that, study tries to analyze only children from families with high socioeconomic…	No information regarding a preregistered protocol. No data availability statement.	Age was included as a covariate in the statistical models.
Warren and Brooks-Gunn	1989	Journal article	Cross sectional.	The goal of the study was to examine the relationship between behavior, mood, pubertal development, hormonal levels, and psychological functioning in adolescent girls. To this aim, researchers recruited a sample of adolescent girls from local schools and the participants completed a series of questionnaires, an interview, were physically examined and provided blood samples for hormonal measures. …	100	Age: mean = 12.1 years; range = 10.6-13.3 years. Sex: females only. Ethnicity: only White. School grade: 5th-7th grade. SES: middle to upper-middle class. Ninety-six percent of the families were in the two highest of the five Hollingshead social classes. Country/region of origin: USA. Participant recruiting: Participants were recruited from a larger group of girls participating in a large cross-s…	Tanner staging criteria (Marshall and Tanner, 1969), assessed by a nurse or physician. Description: Participants were classified based on breast development, assessed through physical examination by a nurse or physician. Metrics: Tanner stages, with participants in stages IV and V grouped together. Blood levels of LH, FSH, prolactin, estradiol, testosterone, and DHEAS, measured by radioimmunoassa…	Impulse Control subscale of the Self Image Questionnaire for Young Adolescents (SIQYA; Petersen et al., 1984). Description: This subscale has 8 items to be evaluated in a 6-point scale (from "not at all true of me" to "very true of me"). Example items for impulse control are "I become violent if I don't get my way" and "I keep an even temper most of the time". Metrics: Not specified.	Participants were grouped into four groups based on Tanner stage. Alternatively, participants were grouped into four "hormonal stages" based on successive intervals of estradiol levels. The relationship between these levels and impulse control scores were analyzed separately using trend analysis (linear and quadratic) within ANCOVA, with age as a covariate. Impulse control showed a statistically …	Statistical analyses were not adjusted for SES and school grade. No preregistered protocol. No data availability statement.	Age was included as a covariate in the statistical models.

## Sheet: References
References for the studies described in Tables S1 and S2		References cited in the description of the studies’ methods.
Alarcón, G., Cservenka, A., & Nagel, B. J. (2017). Adolescent neural response to reward is related to participant sex and task motivation. Brain and Cognition, 111, 51–62. https://doi.org/10.1016/j.bandc.2016.10.003		Abela, J. R. Z., Aydin, C. M., & Auerbach, R. P. (2007). Responses to Depression in Children: Reconceptualizing the Relation Among Response Styles. Journal of Abnormal Child Psychology, 35(6), 913–927. https://doi.org/10.1007/s10802-007-9143-2
Alloy, L. B., Hamilton, J. L., Hamlat, E. J., & Abramson, L. Y. (2016). Pubertal Development, Emotion Regulatory Styles, and the Emergence of Sex Differences in Internalizing Disorders and Symptoms in Adolescence. Clinical Psychological Science, 4(5), 867–881. https://doi.org/10.1177/2167702616643008		Abela, J. R., Brozina, K., & Haigh, E. P. (2002). An examination of the response styles theory of depression in third- and seventh-grade children: a short-term longitudinal study. Journal of abnormal child psychology, 30(5), 515–527. https://doi.org/10.1023/a:1019873015594
Bakker, M. P., Ormel, J., Lindenberg, S., Verhulst, F. C., &Oldehinkel, A. J. (2011). Generation of Interpersonal Stressful Events: The Role of Poor Social Skills and Early Physical Maturation in Young Adolescents—The TRAILS Study. The Journal of Early Adolescence, 31(5), 633–655. https://doi.org/10.1177/0272431610366251		Abela, J. R. Z., Vanderbilt, E., & Rochon, A. (2004). A test of the integration of the response styles and social support theories of depression in third and seventh grade children. Journal of Social and Clinical Psychology, 23(5), 653–674. https://doi.org/10.1521/jscp.23.5.653.50752
Barnett, J. H., & Heron, J. (2007). Gender-Specific Effects of the Catechol-O-Methyltransferase Val108/158Met Polymorphism on Cognitive Function in Children. Am J Psychiatry, 8.		Achenbach, T. M. (1991). Manual for the Youth Self-Report and 1991 Profile. Burlington, VT: University of Vermont Department of Psychiatry.
Barzilay, R., Calkins, M. E., Moore, T. M., Boyd, R. C., Jones, J. D., Benton, T. D., Oquendo, M. A., Gur, R. C., & Gur, R. E. (2019). Neurocognitive functioning in community youth with suicidal ideation: Gender and pubertal effects. British Journal of Psychiatry, 215(3), 552–558. https://doi.org/10.1192/bjp.2019.55		Achenbach, T. M. (1991). Manual for the Child Behavior Checklist/4-18 and 1991 profile. Burlington, VT: University of Vermont, Department of Psychiatry.
Boehme, R., Lorenz, R. C., Gleich, T., Romund, L., Pelz, P., Golde, S., Flemming, E., Wold, A., Deserno, L., Behr, J., Raufelder, D., Heinz, A., & Beck, A. (2017). Reversal learning strategy in adolescence is associated with prefrontal cortex activation. European Journal of Neuroscience, 45(1), 129–137. https://doi.org/10.1111/ejn.13401		Achenbach, T. M. (2001). ASEBA, Child Behavior Checklist for Ages 4–18 (CBCL/4–18). Burlington, VT: University of Vermont.
Burris, J. L., Riley, E., Puleo, G. E., & Smith, G. T. (2017). A longitudinal study of the reciprocal relationship between ever smoking and urgency in early adolescence. Drug and Alcohol Dependence, 178, 519–526. https://doi.org/10.1016/j.drugalcdep.2017.06.007		Achenbach, T. M., & Edelbrock, C. S. (1986). Youth Self-Report Profile for Girls Aged, 11–18. University of Vermont, Burlington, VT.
Caes, L., Fisher, E., Clinch, J., Tobias, J. H., & Eccleston, C. (2016). The development of worry throughout childhood: Avon Longitudinal Study of Parents and Children data. British Journal of Health Psychology, 21(2), 389–406. https://doi.org/10.1111/bjhp.12174		Achenbach, T. M., & Edelbrock, C. (1991). Child behavior checklist. Burlington VT: University of Vermont. Department of psychiatry.
Cardoos, S. L., Ballonoff Suleiman, A., Johnson, M., van den Bos, W., Hinshaw, S. P., & Dahl, R. E. (2017). Social status strategy in early adolescent girls: Testosterone and value-based decision making. Psychoneuroendocrinology, 81, 14–21. https://doi.org/10.1016/j.psyneuen.2017.03.013		Achenbach, T. M., & Ruffle, T. M. (2000). The Child Behavior Checklist and related forms for assessing behavioral/emotional problems and competencies. Pediatrics in review, 21(8), 265–271. https://doi.org/10.1542/pir.21-8-265
Carlo, G., Crockett, L. J., Wolff, J. M., & Beal, S. J. (2012). The Role of Emotional Reactivity, Self-regulation, and Puberty in Adolescents’ Prosocial Behaviors: Temperament and Prosocial Behaviors. Social Development, 21(4), 667–685. https://doi.org/10.1111/j.1467-9507.2012.00660.x		Acker, W., & Acker, C. (1982). Bexley Maudsley automated processing screening and Bexley Maudsley category sorting test man- ual. NFER‐Nelson.
Castagna, P. J., & Crowley, M. J. (2021). Relationship between Puberty and Inhibitory Control: Computational Modeling of the Drift-diffusion Process. Developmental Neuropsychology, 46(5), 360–380. https://doi.org/10.1080/87565641.2021.1952206		Akshoomoff, N., Beaumont, J. L., Bauer, P. J., Dikmen, S. S., Gershon, R. C., Mungas, D., Slotkin, J., Tulsky, D., Weintraub, S., Zelazo, P. D., & Heaton, R. K. (2013). VIII. NIH Toolbox Cognition Battery (CB): composite scores of crystallized, fluid, and overall cognition. Monographs of the Society for Research in Child Development, 78(4), 119–132. https://doi.org/10.1111/mono.12038 (Cited in th…
Castellanos-Ryan, N., Parent, S., Vitaro, F., Tremblay, R. E., & Séguin, J. R. (2013). Pubertal development, personality, and substance use: A 10-year longitudinal study from childhood to adolescence. Journal of Abnormal Psychology, 122(3), 782–796. https://doi.org/10.1037/a0033133		American Psychiatric Association. (1994). Diagnostic and Statistical Manual of Mental Disorders, Fourth Edition (4th ed.). Washington, DC.
Chaku, N., Barry, K., Fowle, J., Hoyt, L. T. (2022). Understanding Patterns of Heterogeneity in Executive Functioning during Adolescence: Evidence from Population-Level Data. Unpublished manuscript.		Badre, D., Doll, B. B., Long, N. M., & Frank, M. J. (2012). Rostrolateral prefrontal cortex and individual differences in uncertainty-driven exploration. Neuron, 73(3), 595–607. https://doi.org/10.1016/j.neuron.2011.12.025
Chaku, N., & Hoyt, L. T. (2019). Developmental Trajectories of Executive Functioning and Puberty in Boys and Girls. Journal of Youth and Adolescence, 48(7), 1365–1378. https://doi.org/10.1007/s10964-019-01021-2		Ballard, K., Knutson, B. (2009). Dissociable neural representations of future reward magnitude and delay during temporal discounting. Neuroimage, 45 (1), 143-150. http://dx.doi.org/10.1016/j.neuroimage.2008.11.004.
Chang, L., & Lu, H. J. (2018). Resource and extrinsic risk in defining fast life histories of rural Chinese left-behind children. Evolution and Human Behavior, 39(1), 59–66. https://doi.org/10.1016/j.evolhumbehav.2017.10.003		Bechara, A., Damasio, A. R., Damasio, H., & Anderson, S. W. (1994). Insensitivity to future consequences following damage to human prefrontal cortex. Cognition, 50(1–3), 7–15. https://doi.org/10.1016/0010-0277(94)90018-3
Clemmensen, L., van Os, J., Drukker, M., Munkholm, A., Rimvall, M. K., Væver, M., Rask, C. U., Bartels-Velthuis, A. A., Skovgaard, A. M., & Jeppesen, P. (2016). Psychotic experiences and hyper-theory-of-mind in preadolescence – a birth cohort study. Psychological Medicine, 46(1), 87–101. https://doi.org/10.1017/S0033291715001567		Bennett, G. K., Seashore, A. G., & Wesman, A. G. (1973). The Differential Aptitude Test. New York: The Psychological Corporation. Blijd-Hoogewys E, Bartels-Velthuis AA (2007). ToM Storybook Frank: a Theory-of-Mind Task for 10 14 Year Old Children. University Medical Center Groningen, University of Groningen: Groningen.
Copping, L. T., Campbell, A., &Muncer, S. (2014). Conceptualizing Time Preference: A Life-History Analysis. Evolutionary Psychology, 12(4), 147470491401200. https://doi.org/10.1177/147470491401200411		Bickel, W.K., Pitcock, J.A., Yi, R., Angtuaco, E.J.C. (2009). Congruence of BOLD response across intertemporal choice conditions: fictive and real money gains and losses. J. Neurosci. 29 (27), 8839–8846. http://dx.doi.org/10.1523/jneurosci.5319-08.2009.
Crockett, L. J., Carlo, G., Wolff, J. M., & Hope, M. O. (2013). The role of pubertal timing and temperamental vulnerability in adolescents’ internalizing symptoms. Development and Psychopathology, 25(2), 377–389. https://doi.org/10.1017/S0954579412001125		Bock, R. D., Wainer, H., Petersen, A., Thissen, D., Murray, J., & Roche, A. (1973). A parameterization for individual human growth curves. Human biology, 45(1), 63–80.
Crockett, L. J., & Petersen, A. C. (1987). Pubertal Status and Psychosocial Development: Findings from the Early Adolescence Study. In R. M. Lerner & T. T. Foch, Biological-Psychosocial Interactions in Early Adolescence (1st ed., pp. 173–188). Routledge. https://doi.org/10.4324/9781003217992-10		Bryant-Waugh, R. J., Cooper, P. J., Taylor, C. L., & Lask, B. D. (1996). The use of the eating disorder examination with children: A pilot study. International Journal of Eating Disorders, 19(4), 391–397. https://doi.org/10.1002/(SICI)1098-108X(199605)19:4<391::AID-EAT6>3.0.CO;2-G
Cservenka, A., Stroup, M. L., Etkin, A., & Nagel, B. J. (2015). The effects of age, sex, and hormones on emotional conflict-related brain response during adolescence. Brain and Cognition, 99, 135–150. https://doi.org/10.1016/j.bandc.2015.06.002		Bush, G., Shin, L. M., Holmes, J., Rosen, B. R., & Vogt, B. A. (2003). The Multi-Source Interference Task: Validation study with fMRI in individual subjects. Molecular Psychiatry, 8(1), 60–70. https://doi.org/10.1038/sj.mp.4001217
Cumming, S. P., Searle, C., Hemsley, J. K., Haswell, F., Edwards, H., Scott, S., Gross, A., Ryan, D., Lewis, J., White, P., Cain, A., Mitchell, S. B., & Malina, R. M. (2018). Biological maturation, relative age and self-regulation in male professional academy soccer players: A test of the underdog hypothesis. Psychology of Sport and Exercise, 39, 147–153. https://doi.org/10.1016/j.psychsport.2018…		Capaldi, D., & Rothbart, M. (1992). Development and Validation of an Early Adolescent Temperament Measure. The Journal of Early Adolescence, 12(2), 153-173.
da Costa, K. G., Price, M., Bortolotti, H., de Medeiros Rêgo, M. L., Cabral, D. A. R., Langer, R. D., Fernandes, G. A., Elsangedy, H. M., & Fontes, E. B. (2019). Fat mass predicts food-specific inhibitory control in children. Physiology & Behavior, 204, 155–161. https://doi.org/10.1016/j.physbeh.2019.02.031		Carskadon, M. A., & Acebo, C. (1993). A self-administered rating scale for pubertal development. The Journal of adolescent health : official publication of the Society for Adolescent Medicine, 14(3), 190–195. https://doi.org/10.1016/1054-139x(93)90004-9
Davies, P. L., & Rose, J. D. (1999). Assessment of cognitive development in adolescents by means of neuropsychological tasks. Developmental Neuropsychology, 15(2), 227–248. https://doi.org/10.1080/87565649909540747		Case, R., Kurland, D. M., & Goldberg, J. (1982). Operational efficiency and the growth of short-term memory span. J Exp Child Psychol., Vol. 33(3):386-404. https://doi.org/10.1016/0022-0965(82)90054-6
Davison, K. K., & Susman, E. J. (2001). Are hormone levels and cognitive ability related during early adolescence? International Journal of Behavioral Development, 25(5), 416–428. https://doi.org/10.1080/016502501316934842		Casey, B. J., Cannonier, T., Conley, M. I., Cohen, A. O., Barch, D. M., Heitzeg, M. M., Soules, M. E., Teslovich, T., Dellarco, D. V., Garavan, H., Orr, C. A., Wager, T. D., Banich, M. T., Speer, N. K., Sutherland, M. T., Riedel, M. C., Dick, A. S., Bjork, J. M., Thomas, K. M., Chaarani, B., … ABCD Imaging Acquisition Workgroup (2018). The Adolescent Brain Cognitive Development (ABCD) study: Imag…
Deater-Deckard, K., Li, M., Lee, J., King-Casas, B., & Kim-Spoon, J. (2019). Poverty and Puberty: A Neurocognitive Study of Inhibitory Control in the Transition to Adolescence. Psychological Science, 30(11), 1573–1583. https://doi.org/10.1177/0956797619863780		Cauffman, E., Shulman, E. P., Steinberg, L., Claus, E., Banich, M. T., Graham, S., & Woolard, J. (2010). Age differences in affective decision making as indexed by performance on the Iowa Gambling Task. Developmental psychology, 46(1), 193–207. https://doi.org/10.1037/a0016128
Demidenko, M. I., Ip, K. I., Kelly, D. P., Constante, K., Goetschius, L. G., & Keating, D. P. (2021). Ecological stress, amygdala reactivity, and internalizing symptoms in preadolescence: Is parenting a buffer? Cortex, 140, 128–144. https://doi.org/10.1016/j.cortex.2021.02.032		Chaarani, B., Hahn, S., Allgaier, N., Adise, S., Owens, M. M., Juliano, A. C., Yuan, D. K., Loso, H., Ivanciu, A., Albaugh, M. D., Dumas, J., Mackey, S., Laurent, J., Ivanova, M., Hagler, D. J., Cornejo, M. D., Hatton, S., Agrawal, A., Aguinaldo, L., Ahonen, L., … ABCD Consortium (2021). Baseline brain function in the preadolescents of the ABCD Study. Nature neuroscience, 24(8), 1176–1186. https:…
Dorn, L. D., Crockett, L. J., & Petersen, A. C. (1988). The Relations of Pubertal Status to Intrapersonal Changes in Young Adolescents. The Journal of Early Adolescence, 8(4), 405–419. https://doi.org/10.1177/0272431688084007		Channarong P, Sornpaisarn B. The Developmental of a Survey Research Instrument for Intelligence Quotients (IQ) Test of Thai Children. Bangkok:Thammasart University; 2009.
Egbert, A. H., Haedt‐Matt, A., Smith, K. E., Culbert, K., Engel, S., & Goldschmidt, A. B. (2020). Momentary associations between positive affect dimensions and dysregulated eating during puberty in a diverse sample of youth with overweight/obesity. International Journal of Eating Disorders, 53(10), 1667–1677. https://doi.org/10.1002/eat.23342		Channon, S., & Crawford, S. (2000). The effects of anterior lesions on performance on a story comprehension test: left anterior impairment on a theory of mind-type task. Neuropsychologia, 38(7), 1006–1017. https://doi.org/10.1016/s0028-3932(99)00154-2
Ellis, L. K. (2002). Individual Differences And Adolescent Psychosocial Development. University of Oregon. Retrieved from https://research.bowdoin.edu/rothbart-temperament-questionnaires/files/2016/09/ellis-dissertation-2002.pdf		Chein, J., Albert, D., O’Brien, L., Uckert, K., & Steinberg, L. (2011). Peers increase adolescent risk taking by enhancing activity in the brain’s reward circuitry: Peer influence on risk taking. Developmental Science, 14(2), F1–F10. https://doi.org/10.1111/j.1467-7687.2010.01035.x
Frere, P. B., Vetter, N. C., Artiges, E., Filippi, I., Miranda, R., Vulser, H., Paillère-Martinot, M.-L., Ziesch, V., Conrod, P., Cattrell, A., Walter, H., Gallinat, J., Bromberg, U., Jurk, S., Menningen, E., Frouin, V., Papadopoulos Orfanos, D., Stringaris, A., Penttilä, J., … Lemaître, H. (2020). Sex effects on structural maturation of the limbic system and outcomes on emotional regulation duri…		Cohen, A. O., Breiner, K., Steinberg, L., Bonnie, R. J., Scott, E. S., Taylor-Thompson, K. A., Rudolph, M. D., Chein, J., Richeson, J. A., Heller, A. S., Silverman, M. R., Dellarco, D. V., Fair, D. A., Galván, A., & Casey, B. J. (2016). When Is an Adolescent an Adult? Assessing Cognitive Control in Emotional and Nonemotional Contexts. Psychological science, 27(4), 549–562. https://doi.org/10.1177…
Galatzer, A., Beth-Halachmi, N., Kauli, R., Laron, Z. (1984). Intellectual Function of Girls with Precocious Puberty. Pediatrics,74(2), 246–249. https://doi.org/10.1542/peds.74.2.246		Collins, A.G.E., Ciullo, B., Frank, M.J., Badre, D. (2017). Working Memory Load Strengthens Reward Prediction Errors. The Journal of Neuroscience, 37 (16), 4332–4342. https://doi.org/10.1523/jneurosci.2700-16.2017.
González G., Madinabeitia I., Ureña N., &Alarcón F. (2021). Relative Age Effect and Biological Maturation on Inhibitory Control of Motor Response in Basketball. Revista De Psicología Del Deporte (Journal of Sport Psychology), 30(2), 273-279. https://www.rpd-online.com/index.php/rpd/article/view/378		Collins, A.G.E., Frank, M.J. (2012). How much of reinforcement learning is working memory, not reinforcement learning? A behavioral, computational, and neurogenetic analysis. European Journal of Neuroscience, 35 (7), 1024–1035. https://doi.org/10.1111/j.1460-9568.2011.07980.x.
Graber, J. A., Brooks-Gunn, J., & Warren, M. P. (2006). Pubertal Effects on Adjustment in Girls: Moving from Demonstrating Effects to Identifying Pathways. Journal of Youth and Adolescence, 35(3), 391–401. https://doi.org/10.1007/s10964-006-9049-2		Collins, A., & Frank, M. J. (2018). Within- and across-trial dynamics of human EEG reveal cooperative interplay between reinforcement learning and working memory. Proceedings of the National Academy of Sciences of the United States of America, 115(10), 2502–2507. https://doi.org/10.1073/pnas.1720963115
Graber, J. A., Brooks-Gunn, J., & Warren, M. P. (2006). Pubertal Effects on Adjustment in Girls: Moving from Demonstrating Effects to Identifying Pathways. Journal of Youth and Adolescence, 35(3), 391–401. https://doi.org/10.1007/s10964-006-9049-2		Cooper, Z., & Fairburn, C. (2011). Eating Disorder Examination [Data set]. American Psychological Association. https://doi.org/10.1037/t03975-000
Gorday, J. Y., & Meyer, A. (2018). Linking puberty and error-monitoring: Relationships between self-reported pubertal stages, pubertal hormones, and the error-related negativity in a large sample of children and adolescents. Developmental Psychobiology, 60(4), 483–490. https://doi.org/10.1002/dev.21625		Cservenka, A., & Nagel, B. J. (2012). Risky decision-making: An FMRI study of youth at high risk for alcoholism. Alcoholism: Clinical and Experimental Research, 36(4), 604–615. http://dx.doi.org/10.1111/j.1530-0277.2011.01650.x.
Granger, D. A., Shirtcliff, E. A., Zahn–Waxler, C., Usher, B., Klimes–Dougan, B., & Hastings, P. (2003). Salivary testosterone diurnal variation and psychopathology in adolescent males and females: Individual differences and developmental effects. Development and Psychopathology, 15(2), 431–449. https://doi.org/10.1017/S0954579403000233		Davies, P. L. (1995). Assessment of cognitive development in adolescents by means of neuropsychological tasks. Unpublished doctoral dissertation. University of Wyoming.
Guller, L., Zapolski, T. C. B., & Smith, G. T. (2015). Personality Measured in Elementary School Predicts Middle School Addictive Behavior Involvement. Journal of Psychopathology and Behavioral Assessment, 37(3), 523–532. https://doi.org/10.1007/s10862-014-9474-6		Davidow, J. Y., Foerde, K., Galván, A., & Shohamy, D. (2016). An Upside to Reward Sensitivity: The Hippocampus Supports Enhanced Reinforcement Learning in Adolescence. Neuron, 92(1), 93–99. https://doi.org/10.1016/j.neuron.2016.08.031
Gunn, R. L., & Smith, G. T. (2010). Risk factors for elementary school drinking: Pubertal status, personality, and alcohol expectancies concurrently predict fifth grade alcohol consumption. Psychology of Addictive Behaviors, 24(4), 617–627. https://doi.org/10.1037/a0020334		Davies, P. L., & Rose, J. D. (2000). Motor skills of typically developing adolescents: awkwardness or improvement?. Physical & occupational therapy in pediatrics, 20(1), 19–42.
Hamilton, J. L., Stange, J. P., Kleiman, E. M., Hamlat, E. J., Abramson, L. Y., & Alloy, L. B. (2014). Cognitive Vulnerabilities Amplify the Effect of Early Pubertal Timing on Interpersonal Stress Generation During Adolescence. Journal of Youth and Adolescence, 43(5), 824–833. https://doi.org/10.1007/s10964-013-0015-5		Davis, M. H. (1983). Measuring individual differences in empathy: Evidence for a multidimensional approach. Journal of Personality and Social Psychology, 44(1), 113–126. https://doi.org/10.1037/0022-3514.44.1.113
Harden, K. P., Mann, F. D., Grotzinger, A. D., Patterson, M. W., Steinberg, L., Tackett, J. L., & Tucker-Drob, E. M. (2018). Developmental differences in reward sensitivity and sensation seeking in adolescence: Testing sex-specific associations with gonadal hormones and pubertal development. Journal of Personality and Social Psychology, 115(1), 161–178. https://doi.org/10.1037/pspp0000172		de Macks, Z. A. O., Moor, B. G., Overgaauw, S., Güroğlu, B., Dahl, R. E., & Crone, E. A. (2011). Testosterone levels correspond with increased ventral striatum activation in response to monetary rewards in adolescents. Developmental Cognitive Neuroscience, 1(4), 506–516. https://doi.org/10.1016/j.dcn.2011.06.003
Hassler, M. (1991). Maturation rate and spatial, verbal, and musical abilities: A seven-year-longitudinal study. International Journal of Neuroscience, 58(3–4), 183–198. https://doi.org/10.3109/00207459108985434		Dickman, S. J. (1990). Functional and dysfunctional impulsivity: Personality and cognitive correlates. Journal of Personality and Social Psychology, 58(1), 95–102. https://doi.org/10.1037/0022-3514.58.1.95
Heffer, T., & Willoughby, T. (2020). Sensitivity to negative feedback among children and adolescents: An ERP study comparing developmental differences between high-worriers and low-worriers. Cognitive, Affective, & Behavioral Neuroscience, 20(3), 624–635. https://doi.org/10.3758/s13415-020-00791-8		Diekhof E. K. (2015). Be quick about it. Endogenous estradiol level, menstrual cycle phase and trait impulsiveness predict impulsive choice in the context of reward acquisition. Hormones and behavior, 74, 186–193. https://doi.org/10.1016/j.yhbeh.2015.06.001
Herlitz, A., Reuterskiöld, L., Lovén, J., Thilers, P. P., & Rehnman, J. (2013). Cognitive Sex Differences Are Not Magnified as a Function of Age, Sex Hormones, or Puberty Development During Early Adolescence. Developmental Neuropsychology, 38(3), 167–179. https://doi.org/10.1080/87565641.2012.759580		Donaldson, M. (1963) A Study of Children's Thinking. Tavistock, London.
Icenogle, G., Steinberg, L., Olino, T. M., Shulman, E. P., Chein, J., Alampay, L. P., Al-Hassan, S. M., Takash, H. M. S., Bacchini, D., Chang, L., Chaudhary, N., Di Giunta, L., Dodge, K. A., Fanti, K. A., Lansford, J. E., Malone, P. S., Oburu, P., Pastorelli, C., Skinner, A. T., … Uribe Tirado, L. M. (2017). Puberty Predicts Approach But Not Avoidance on the Iowa Gambling Task in a Multinational …		Dorn, L., & Susman, E. (Unpublished). Puberty script: Assessment of physical development in boys and girls. Cincinnati, OH: Cincinnati Children’s Hospital Medical Center (Unpublished).
Jacobson, L. A., Williford, A. P., &Pianta, R. C. (2011). The role of executive function in children’s competent adjustment to middle school. Child Neuropsychology, 17(3), 255–280. https://doi.org/10.1080/09297049.2010.535654		Dougherty, D. M., Marsh, D. M., & Mathias, C. W. (2002). Immediate and delayed memory tasks: A computerized behavioral measure of memory, attention, and impulsivity. Behavior Research Methods, Instruments, & Computers, 34(3), 391–398. https://doi.org/10.3758/BF03195467
Kayser, A. S., Op de Macks, Z., Dahl, R. E., & Frank, M. J. (2016). A Neural Correlate of Strategic Exploration at the Onset of Adolescence. Journal of Cognitive Neuroscience, 28(2), 199–209. https://doi.org/10.1162/jocn_a_00896		Dougherty, D. M., Marsh-Richard, D. M., Hatzis, E. S., Nouvion, S. O., & Mathias, C. W. (2008). A test of alcohol dose effects on multiple behavioral measures of impulsivity. Drug and Alcohol Dependence, 96(1–2), 111–120. https://doi.org/10.1016/j.drugalcdep.2008.02.002
Koch, M. K., Mendle, J., & Beam, C. (2020). Psychological Distress amid Change: Role Disruption in Girls during the Adolescent Transition. Journal of Abnormal Child Psychology, 48(9), 1211–1222. https://doi.org/10.1007/s10802-020-00667-y		Dougherty, D. M., Mathias, C. W., Marsh, D. M., & Jagar, A. A. (2005). Laboratory behavioral measures of impulsivity. Behavior research methods, 37(1), 82–90. https://doi.org/10.3758/bf03206401
Kim-Spoon, J., Maciejewski, D., Lee, J., Deater-Deckard, K., & King-Casas, B. (2017). Longitudinal associations among family environment, neural cognitive control, and social competence among adolescents. Developmental Cognitive Neuroscience, 26, 69–76. https://doi.org/10.1016/j.dcn.2017.04.009		Duke, P. M., Carlsmith, J. M., Jennings, D., Martin, J. A., Dornbusch, S. M., Gross, R. T., & Siegel-Gorelick, B. (1982). Educational correlates of early and late sexual maturation in adolescence. The Journal of pediatrics, 100(4), 633–637. https://doi.org/10.1016/s0022-3476(82)80775-0
Kohen-Raz, R. (1974). Physiological Maturation And Mental Growth At Pre-Adolescence And Puberty. Journal of Child Psychology and Psychiatry, 15(3), 199–213. https://doi.org/10.1111/j.1469-7610.1974.tb01245.x		Ellis, L. K., & Rothbart, M. K. (2001). Revision of the Early Adolescent Tem-
Kohne, S., &Diekhof, E. K. (2022). Testosterone and estradiol affect adolescent reinforcement learning. PeerJ, 10, e12653. https://doi.org/10.7717/peerj.12653		perament Questionnaire. Poster presented at the Society for Research in Child Development Biennial Meeting, Minneapolis, MN, April 19–22.
Kowalski, A. J., Addo, O. Y., Kramer, M. R., Martorell, R., Norris, S. A., Waford, R. N., Richter, L. M., & Stein, A. D. (2021). Longitudinal Associations of Pubertal Timing and Tempo With Adolescent Mental Health and Risk Behavior Initiation in Urban South Africa. Journal of Adolescent Health, 69(1), 64–73. https://doi.org/10.1016/j.jadohealth.2020.09.043		Ellis, L. K., & Rothbart, M. K. (2002). Revision of the Early Adolescent Temperament Questionnaire. Unpublished manuscript.
Kretsch, N., & Harden, K. P. (2014). Pubertal Development and Peer Influence on Risky Decision Making. The Journal of Early Adolescence, 34(3), 339–359. https://doi.org/10.1177/0272431613489373		Etkin, A., Egner, T., Peraza, D. M., Kandel, E. R., & Hirsch, J. (2006). Resolving emotional conflict: a role for the rostral anterior cingulate cortex in modulating activity in the amygdala. Neuron, 51(6), 871–882. https://doi.org/10.1016/j.neuron.2006.07.029
Kweon, H., & Yun, I. (2018). Pubertal development, low self-control, and violence among South Korean girls. International Journal of Law, Crime and Justice, 54, 42–52. https://doi.org/10.1016/j.ijlcj.2018.05.003		Eysenck, S. B. G., Easting, G., & Pearson, P. R. (1984). Age norms for impulsiveness, venturesomeness and empathy in children. Personality and Individual Differences, 5, 315–321. https://doi.org/10.1016/0191-8869(84)90070-9
Laube, C., Lorenz, R., & van den Bos, W. (2020). Pubertal testosterone correlates with adolescent impatience and dorsal striatal activity. Developmental Cognitive Neuroscience, 42, 100749. https://doi.org/10.1016/j.dcn.2019.100749		Eysenck, S. B., & Eysenck, H. J. (1978). Impulsiveness and venturesomeness: Their position in a dimensional system of personality description. Psychological Reports, 43(3, Pt 2), 1247–1255. https://doi.org/10.2466/pr0.1978.43.3f.1247
Laube, C., Suleiman, A. B., Johnson, M., Dahl, R. E., & van den Bos, W. (2017). Dissociable effects of age and testosterone on adolescent impatience. Psychoneuroendocrinology, 80, 162–169. https://doi.org/10.1016/j.psyneuen.2017.03.012		Eysenck HJ, Eysenck S (1975). Manual of the Eysenck Personality Questionnaire. London, Hodder and Stoughton.
Lauharatanahirun, N., Maciejewski, D., Holmes, C., Deater-Deckard, K., Kim-Spoon, J., & King-Casas, B. (2018). Neural Correlates of Risk Processing Among Adolescents: Influences of Parental Monitoring and Household Chaos. Child Development, 89(3), 784–796. https://doi.org/10.1111/cdev.13036		Fairburn CG, Cooper Z. The eating disorder examination. In: Fairburn CG, Wilson GT, editors. Binge Eating: Nature, Assessment, and Treatment, 12thed. New York: Guilford Press; 1993. p 317–360.
Lee, Y. (Joy), & Rasmussen, E. B. (2022). Age-related effects in delay discounting for food. Appetite, 168, 105783. https://doi.org/10.1016/j.appet.2021.105783		Feldman M. J., & Drasgow, J. (1981). The visual-verbal test. Los Angeles: Western Psychological Services.
Lovén, J. (2012). Mechanisms of women’s own-gender bias and sex differences in memory for faces. Karolinska institutet. Retrieved from https://openarchive.ki.se/xmlui/handle/10616/41101		Frank, M. J., Doll, B. B., Oas-Terpstra, J., & Moreno, F. (2009). Prefrontal and striatal dopaminergic genes predict individual differences in exploration and exploitation. Nature neuroscience, 12(8), 1062–1068. https://doi.org/10.1038/nn.2342
Mala, J., McGarry, J., Riley, K. E., Lee, E. C.-H., & DiStefano, L. (2020). The Relationship Between Physical Activity and Executive Functions Among Youth in Low-Income Urban Schools in the Northeast and Southwest United States. Journal of Sport and Exercise Psychology, 42(4), 292–306. https://doi.org/10.1123/jsep.2019-0111		Frisch R. E. (1974). A method of prediction of age of menarche from height and weight at ages 9 through 13 years. Pediatrics, 53(3), 384–390.
Master, S. L., Eckstein, M. K., Gotlieb, N., Dahl, R., Wilbrecht, L., & Collins, A. G. E. (2020). Disentangling the systems contributing to changes in learning during adolescence. Developmental Cognitive Neuroscience, 41, 100732. https://doi.org/10.1016/j.dcn.2019.100732		Frisch, R. E., Revelle, R., & Cook, S. (1973). Components of weight at menarche and the initiation of the adolescent growth spurt in girls: estimated total water, llean body weight and fat. Human biology, 45(3), 469–483.
Mathias, C. W., Charles, N. E., Liang, Y., Acheson, A., Lake, S. L., Ryan, S. R., Olvera, R. L., & Dougherty, D. M. (2016). Pubertal Maturation Compression and Behavioral Impulsivity Among Boys at Increased Risk for Substance Use. Addictive Disorders & Their Treatment, 15(2), 61–73. https://doi.org/10.1097/ADT.0000000000000077		Gadow, K. D., & Sprafkin, J. (1997). Adolescent symptom inventory - 4: Screening manual. Stony Brook, NY: Checkmate Plus, Ltd.
McKone, K. M. P., Woody, M. L., Ladouceur, C. D., & Silk, J. S. (2021). Mother-Daughter Mutual Arousal Escalation and Emotion Regulation in Adolescence. Research on Child and Adolescent Psychopathology, 49(5), 615–628. https://doi.org/10.1007/s10802-020-00763-z		Gadow, K. D., & Sprafkin, J. (1999). Youth Inventory - 4: Manual. Stony Brook, N.Y.: Checkmate Plus, Ltd.
Mendle, J., Beam, C. R., McKone, K. M. P., & Koch, M. K. (2020). Puberty and Transdiagnostic Risks for Mental Health. Journal of Research on Adolescence, 30(3), 687–705. https://doi.org/10.1111/jora.12552		Gardner, M., & Steinberg, L. (2005). Peer Influence on Risk Taking, Risk Preference, and Risky Decision Making in Adolescence and Adulthood: An Experimental Study. Developmental Psychology, 41(4), 625–635. https://doi.org/10.1037/0012-1649.41.4.625
Mezulis, A., Salk, R. H., Hyde, J. S., Priess-Groben, H. A., & Simonson, J. L. (2014). Affective, Biological, and Cognitive Predictors of Depressive Symptom Trajectories in Adolescence. Journal of Abnormal Child Psychology, 42(4), 539–550. https://doi.org/10.1007/s10802-013-9812-2		Glenn, C. R., Lieberman, L., & Hajcak, G. (2012). Comparing electric shock and a fearful screaming face as unconditioned stimuli for fear learning. International Journal of Psychophysiology, 86(3), 214–219. https://doi.org/10.1016/j.ijpsycho.2012.09.006
Nagel, B. J., Herting, M. M., Maxwell, E. C., Bruno, R., & Fair, D. (2013). Hemispheric lateralization of verbal and spatial working memory during adolescence. Brain and Cognition, 82(1), 58–68. https://doi.org/10.1016/j.bandc.2013.02.007		Gehring, W. J., & Knight, R. T. (2000). Prefrontal-cingulate interactions in action monitoring. Nature neuroscience, 3(5), 516–520. https://doi.org/10.1038/74899
Newcombe, N.S., & Bandura, M.M. (1983). Effect of age at puberty on spatial ability in girls: A question of mechanism. Developmental Psychology, 19, 215-224.		Goodman, R., Ford, T., Richards, H., Gatward, R., & Meltzer, H. (2000). The Development and Well-Being Assessment: description and initial validation of an integrated assessment of child and adolescent psychopathology. Journal of child psychology and psychiatry, and allied disciplines, 41(5), 645–655.
Newcombe, N., &Dubas, J. S. (1992). A longitudinal study of predictors of spatial ability in adolescent females. Child Development, 63(1), 37–46. https://doi.org/10.2307/1130899		Goodman, R., Meltzer, H., Bailey, V., 2003. The Strengths and Difficulties Questionnaire: a pilot study on the validity of the self-report version. Int. Rev. Psychiatry 15, 173–177. https://doi.org/10.1080/0954026021000046137.
Ng‐Knight, T., Shelton, K. H., Riglin, L., McManus, I. C., Frederickson, N., & Rice, F. (2016). A longitudinal study of self‐control at the transition to secondary school: Considering the role of pubertal status and parenting. Journal of Adolescence, 50(1), 44–55. https://doi.org/10.1016/j.adolescence.2016.04.006		Grasmick, H. G., Tittle, C. R., Bursik, R. J., & Arneklev, B. J. (1993). Testing the Core Empirical Implications of Gottfredson and Hirschi’s General Theory of Crime. Journal of Research in Crime and Delinquency, 30(1), 5–29. https://doi.org/10.1177/0022427893030001002
Nitzburg, G. C., DeRosse, P., Burdick, K. E., Peters, B. D., Gopin, C. B., & Malhotra, A. K. (2014). MATRICS cognitive consensus battery (MCCB) performance in children, adolescents, and young adults. Schizophrenia Research, 152(1), 223–228. https://doi.org/10.1016/j.schres.2013.11.023		Gresham, F. M., & Elliott, S. N. (1990). The social skills rating system. Circle Pines, MN: American Guidance Service.
Noipayak, P., Rawdaree, P., Supawattanabodee, B., &Manusirivitthaya, S. (2016). Age at menarche and performance intelligence quotients of adolescents in Bangkok, Thailand: A cross-sectional study. BMC Pediatrics, 16(1), 87. https://doi.org/10.1186/s12887-016-0624-8		Gur, R. C., Richard, J., Calkins, M. E., Chiavacci, R., Hansen, J. A., Bilker, W. B., Loughead, J., Connolly, J. J., Qiu, H., Mentch, F. D., Abou-Sleiman, P. M., Hakonarson, H., & Gur, R. E. (2012). Age group and sex differences in performance on a computerized neurocognitive battery in children age 8−21. Neuropsychology, 26(2), 251–265. https://doi.org/10.1037/a0026712
O’Donnell, C. W. (2007). Development of conduct problems in girls: Testing theoretical models and examining the role of puberty. University of New Orleans Theses and Dissertations. Paper 574. Retrieved from https://citeseerx.ist.psu.edu/viewdoc/download?doi=10.1.1.425.7690&rep=rep1&type=pdf		Gur, R. C., Richard, J., Hughett, P., Calkins, M. E., Macy, L., Bilker, W. B., Brensinger, C., & Gur, R. E. (2010). A cognitive neuroscience-based computerized battery for efficient measurement of individual differences: Standardization and initial construct validation. Journal of Neuroscience Methods, 187(2), 254–262. https://doi.org/10.1016/j.jneumeth.2009.11.017
Olweus, D., Mattsson, Å., Schalling, D., & Low, H. (1980). Testosterone, Aggression, Physical, and Personality Dimensions in Normal Adolescent Males: Psychosomatic Medicine, 42(2), 253–269. https://doi.org/10.1097/00006842-198003000-00003		Guttman, L., & Schlehingerj, L. M. (1966). Development of Diagnostic Analytical and Mechanical Ability Tests Through Facet Design and Analysis, Research report. Research Program of the U.S. Office of Education, Project No. OE-4-31-014. The Israel Institute of Applied Social Research, Jerusalem.
Onat, T., Koptagel-Ilal, G., Enbiyaoğlu, G., Mahmutoğlu, M., &Uçtum, N. (1979). The Relationship between Somatic Growth and Psychological Development in Turkish Adolescents. Psychotherapy and Psychosomatics, 32(1–4), 313–321. https://doi.org/10.1159/000287402		Guttman, L., & Schlehingerj, L. M. (1967). The Analysis of Diagnostic Effectiveness of a Facet Design Battery of Achievement and Analytical Ability Test, Research report. Research Program of the U.S. Office of Education; Project No. OE-5-21-006. The Israel Institute of Applied Social Research, Jerusalem.
Op de Macks, Z. (2015). The Role of Pubertal Development in Adolescent Risky Decision-Making. UC Berkeley. ProQuest ID: OpdeMacks_berkeley_0028E_15135. Merritt ID: ark:/13030/m5324qr2. Retrieved from https://escholarship.org/uc/item/6zf6n13r		Hall, C., & Pilström, C. (1996). En bok för flickor (A book for girls). Uppsala, Sweden: Akademiska sjukhuset.
Op de Macks, Z. A., Bunge, S. A., Bell, O. N., Kriegsfeld, L. J., Kayser, A. S., & Dahl, R. E. (2017). The effect of social rank feedback on risk taking and associated reward processes in adolescent girls. Social Cognitive and Affective Neuroscience, 12(2), 240–250. https://doi.org/10.1093/scan/nsw125		Hall, C., & Pilström, C. (1999). En bok för pojkar (A book for boys). Uppsala, Sweden: Akademiska sjukhuset.
Op de Macks, Z. A., Flannery, J. E., Peake, S. J., Flournoy, J. C., Mobasser, A., Alberti, S. L., Fisher, P. A., & Pfeifer, J. H. (2018). Novel insights from the Yellow Light Game: Safe and risky decisions differentially impact adolescent outcome-related brain function. NeuroImage, 181, 568–581. https://doi.org/10.1016/j.neuroimage.2018.06.058		Hallett, P. E. (1978). Primary and secondary saccades to goals defined by instructions. Vision Research, 18(10), 1279–1296. https://doi.org/10.1016/0042-6989(78)90218-3
Olson, E. A., Collins, P. F., Hooper, C. J., Muetzel, R., Lim, K. O., & Luciana, M. (2009). White Matter Integrity Predicts Delay Discounting Behavior in 9- to 23-Year-Olds: A Diffusion Tensor Imaging Study. Journal of Cognitive Neuroscience, 21(7), 1406–1421. https://doi.org/10.1162/jocn.2009.21107		Hansen, P. F., & With, T. K. (1952). Clinical measurements of the testes in boys and men. Acta medica Scandinavica. Supplementum, 266, 457–465. https://doi.org/10.1111/j.0954-6820.1952.tb13395.x
Ordaz, S. J., Fritz, B. L., Forbes, E. E., & Luna, B. (2018). The influence of pubertal maturation on antisaccade performance. Developmental Science, 21(3). https://doi.org/10.1111/desc.12568		Hawk, S. T., Keijsers, L., Branje, S. J., Graaff, J. V., Wied, M. d., & Meeus, W. (2013). Examining the Interpersonal Reactivity Index (IRI) among early and late adolescents and their mothers. Journal of personality assessment, 95(1), 96–106. https://doi.org/10.1080/00223891.2012.696080
Owens, M. M., Allgaier, N., Hahn, S., Yuan, D., Albaugh, M., Adise, S., Chaarani, B., Ortigara, J., Juliano, A., Potter, A., &Garavan, H. (2021). Multimethod investigation of the neurobiological basis of ADHD symptomatology in children aged 9-10: Baseline data from the ABCD study. Translational Psychiatry, 11(1), 64. https://doi.org/10.1038/s41398-020-01192-8		Heaton, R. K. (1981). Wisconsin card sorting test manual. Odessa, FL: Psychological assessment resources.
Padilla, M. L., Pfefferbaum, A., Sullivan, E. V., Baker, F. C., & Colrain, I. M. (2014). Dissociation of preparatory attention and response monitoring maturation during adolescence. Clinical Neurophysiology, 125(5), 962–970. https://doi.org/10.1016/j.clinph.2013.10.012		Heaton, R. K. & Curtiss, G. (1993) Wisconsin card-sorting test: Computer version 2 (research edition). Odessa, FL, Psychological Assessment Resources.
Peters, A. T., Burkhouse, K. L., Kujawa, A., Afshar, K., Fitzgerald, K. D., Monk, C. S., Hajcak, G., & Phan, K. L. (2019). Impact of pubertal timing and depression on error-related brain activity in anxious youth. Developmental Psychobiology, 61(1), 69–80. https://doi.org/10.1002/dev.21763		Hendrickson, K. L., & Rasmussen, E. B. (2017). Mindful eating reduces impulsive food choice in adolescents and adults. Health psychology : official journal of the Division of Health Psychology, American Psychological Association, 36(3), 226–235. https://doi.org/10.1037/hea0000440
Petersen, A. C., & Crockett, L. (1985). Pubertal timing and grade effects on adjustment. Journal of Youth and Adolescence, 14(3), 191–206. https://doi.org/10.1007/BF02090318		Hendrickson, K. L., Rasmussen, E. B., & Lawyer, S. R. (2015). Measurement and validation of measures for impulsive food choice across obese and healthy-weight individuals. Appetite, 90, 254–263. https://doi.org/10.1016/j.appet.2015.03.015
Peterson, S. J., & Smith, G. T. (2017). Association between elementary school personality and high school smoking and drinking: Youth personality predicts addictive behavior. Addiction, 112(11), 2043–2052. https://doi.org/10.1111/add.13905		Holt, C. A., & Laury, S. (2002). Risk aversion and incentive effects. American Economic Review, 92, 1644–1655. https://doi.org/10.2139/ssrn.893797
Pettiford, A. (2015). Effects of Puberty and Parenting on Adolescent Psychosocial Maturity and Risky Behavior. Chapel Hill, NC: University of North Carolina at Chapel Hill Graduate School. https://doi.org/10.17615/t6v5-4798		Horn, W. (1962). Leistungspriifsystem (LPS; German version of the Primary Mental Abilities). Gottingen, FRG: Hogrefe.
Poppleton, P. K. (1968). Puberty, Family Size And The Educational Progress Of Girls. British Journal of Educational Psychology, 38(3), 286–292. https://doi.org/10.1111/j.2044-8279.1968.tb02021.x		Hwang, K., Ghuman, A.S., Manoach, D.S., Jones, S.R., Luna, B., 2016. Frontal preparatory neural oscillations associated with cognitive control: a developmental study comparing young adults and adolescents. NeuroImage 136, 139–148. https:// doi.org/10.1016/j.neuroimage.2016.05.017.
Quaiser-Pohl, C., Jansen, P., Lehmann, J., &Kudielka, B. M. (2016). Is there a relationship between the performance in a chronometric mental-rotations test and salivary testosterone and estradiol levels in children aged 9-14 years?: Mental Rotation and Salivary Hormones in (Pre-)Puberty. Developmental Psychobiology, 58(1), 120–128. https://doi.org/10.1002/dev.21333		Kayser, A. S., Mitchell, J. M., Weinstein, D., & Frank, M. J. (2015). Dopamine, locus of control, and the exploration-exploitation tradeoff. Neuropsychopharmacology, 40(2), 454–462. https://doi.org/10.1038/npp.2014.193
Sadeh, N., Bounoua, N., &Javdani, S. (2019). Psychopathic traits, pubertal timing, & mental health functioning in justice-involved adolescents. Personality and Individual Differences, 145, 52–57. https://doi.org/10.1016/j.paid.2019.03.016		Kirby, K. N., & Maraković, N. N. (1996). Delay-discounting probabilistic rewards: Rates decrease as amounts increase. Psychonomic bulletin & review, 3(1), 100–104. https://doi.org/10.3758/BF03210748
Sarkisian, K., Van Hulle, C., Lemery-Chalfant, K., & Goldsmith, H. H. (2017). Childhood inhibitory control and adolescent impulsivity and novelty seeking as differential predictors of relational and overt aggression. Journal of Research in Personality, 67, 144–150. https://doi.org/10.1016/j.jrp.2016.07.011		Kirby, K. N., Petry, N. M., & Bickel, W. K. (1999). Heroin addicts have higher discount rates for delayed rewards than non-drug-using controls. Journal of Experimental Psychology: General, 128(1), 78–87. https://doi.org/10.1037/0096-3445.128.1.78
Sauder, C. L. A Multimodal Assessment of Reward Sensitivity and Its Relationship to Pubertal Development and Individual Differences in Impulsivity. Stony Brook University. Retrieved from https://ir.stonybrook.edu/xmlui/bitstream/handle/11401/77182/Sauder_grad.sunysb_0771E_11925.pdf?sequence=1		Lau, J. Y. F., Lissek, S., Nelson, E. E., Lee, Y., Roberson-Nay, R., Poeth, K., Jenness, J., Ernst, M., Grillon, C., & Pine, D. S. (2008). Fear Conditioning in Adolescents With Anxiety Disorders: Results From a Novel Experimental Paradigm. Journal of the American Academy of Child & Adolescent Psychiatry, 47(1), 94–102. https://doi.org/10.1097/chi.0b01e31815a5f01
Scalco, M. D., & Colder, C. R. (2017). Trajectories of marijuana use from late childhood to late adolescence: Can Temperament × Experience interactions discriminate different trajectories of marijuana use? Development and Psychopathology, 29(3), 775–790. https://doi.org/10.1017/S0954579416000468		Lejuez, C. W., Aklin, W., Daughters, S., Zvolensky, M., Kahler, C., & Gwadz, M. (2007). Reliability and Validity of the Youth Version of the Balloon Analogue Risk Task (BART–Y) in the Assessment of Risk-Taking Behavior Among Inner-City Adolescents. Journal of Clinical Child & Adolescent Psychology, 36(1), 106–111. https://doi.org/10.1080/15374410709336573
Schulte, T., Hong, J.-Y., Sullivan, E. V., Pfefferbaum, A., Baker, F. C., Chu, W., Prouty, D., Kwon, D., Meloy, M. J., Brumback, T., Tapert, S. F., Colrain, I. M., & Müller-Oehring, E. M. (2020). Effects of age, sex, and puberty on neural efficiency of cognitive and motor control in adolescents. Brain Imaging and Behavior, 14(4), 1089–1107. https://doi.org/10.1007/s11682-019-00075-x		Linn, M. C., & Pulos, S. (1980). Proportional reasoning during adolescence: The Balance Puzzle. (Adolescent Reasoning Project, Rep. No. 25.) Berkeley: University of California, Lawrence Hall of Science.
Shangguan, F., & Shi, J. (2009). Puberty timing and fluid intelligence: A study of correlations between testosterone and intelligence in 8- to 12-year-old Chinese boys. Psychoneuroendocrinology, 34(7), 983–988. https://doi.org/10.1016/j.psyneuen.2009.01.012		Logan, G. D., Cowan, W. B., & Davis, K. A. (1984). On the ability to inhibit simple and choice reaction time responses: a model and a method. Journal of experimental psychology. Human perception and performance, 10(2), 276–291. https://doi.org/10.1037//0096-1523.10.2.276
Sinkkonen, J., Anttila, R., &Siimes, M. A. (1998). Pubertal Maturation and Changes in Self-Image in Early Adolescent Finnish Boys. Journal of Youth and Adolescence, 27(2), 209–218. https://doi.org/10.1023/A:1021615829788		Luciana, M., Bjork, J. M., Nagel, B. J., Barch, D. M., Gonzalez, R., Nixon, S. J., & Banich, M. T. (2018). Adolescent neurocognitive development and impacts of substance use: Overview of the adolescent brain cognitive development (ABCD) baseline neurocognition battery. Developmental cognitive neuroscience, 32, 67–79. https://doi.org/10.1016/j.dcn.2018.02.006
Smith, G. T., Guller, L., &Zapolski, T. C. B. (2013). A Comparison of Two Models of Urgency: Urgency Predicts Both Rash Action and Depression in Youth. Clinical Psychological Science, 1(3), 266–275. https://doi.org/10.1177/2167702612470647		Manly, T., Anderson, V., Nimmo-Smith, I., Turner, A., Watson, P., & Robertson, I. H. (2001). The differential assessment of children's attention: the Test of Everyday Attention for Children (TEA-Ch), normative sample and ADHD performance. Journal of child psychology and psychiatry, and allied disciplines, 42(8), 1065–1081. https://doi.org/10.1111/1469-7610.00806
Smith-Woolley, E., Rimfeld, K., & Plomin, R. (2017a). Weak associations between pubertal development and psychiatric and behavioral problems. Translational Psychiatry, 7(4), e1098–e1098. https://doi.org/10.1038/tp.2017.63		Marshall, W. A., & Tanner, J. M. (1968). Growth and Physiological Development During Adolescence. Annual Review of Medicine, 19(1), 283–300. https://doi.org/10.1146/annurev.me.19.020168.001435
Steinberg, L., Albert, D., Cauffman, E., Banich, M., Graham, S., & Woolard, J. (2008). Age differences in sensation seeking and impulsivity as indexed by behavior and self-report: Evidence for a dual systems model. Developmental Psychology, 44(6), 1764–1778. https://doi.org/10.1037/a0012955		Marshall, W. A., & Tanner, J. M. (1970). Variations in the Pattern of Pubertal Changes in Boys. Archives of Disease in Childhood, 45(239), 13–23. https://doi.org/10.1136/adc.45.239.13
Stepanyan, S. T., Natsuaki, M. N., Cheong, Y., Hastings, P. D., Zahn‐Waxler, C., &Klimes‐Dougan, B. (2020). Early pubertal maturation and externalizing behaviors: Examination of peer delinquency as mediator and cognitive flexibility as a moderator. Journal of Adolescence, 84(1), 45–55. https://doi.org/10.1016/j.adolescence.2020.07.008		McClure, S. M., Laibson, D. I., Loewenstein, G., & Cohen, J. D. (2004). Separate Neural Systems Value Immediate and Delayed Monetary Rewards. Science, 306(5695), 503–507. https://doi.org/10.1126/science.1100907
Stumper, A., Mac Giollabhui, N., Abramson, L. Y., & Alloy, L. B. (2020). Early Pubertal Timing Mediates the Association between Low Socioeconomic Status and Poor Attention and Executive Functioning in a Diverse Community Sample of Adolescents. Journal of Youth and Adolescence, 49(7), 1420–1432. https://doi.org/10.1007/s10964-020-01198-x		Meyer, A., Bress, J. N., & Proudfit, G. H. (2014). Psychometric properties of the error‐related negativity in children and adolescents. Psychophysiology, 51(7), 602–610. https://doi.org/10.1111/psyp.12208
Stumper, A., Olino, T. M., Abramson, L. Y., & Alloy, L. B. (2019). Pubertal Timing and Substance use in Adolescence: An Investigation of Two Cognitive Moderators. Journal of Abnormal Child Psychology, 47(9), 1509–1520. https://doi.org/10.1007/s10802-019-00524-7		Mirwald, R. L., Baxter-Jones, A. D., Bailey, D. A., & Beunen, G. P. (2002). An assessment of maturity from anthropometric measurements. Medicine and science in sports and exercise, 34(4), 689–694. https://doi.org/10.1097/00005768-200204000-00020
Sullivan, E. V., Brumback, T., Tapert, S. F., Fama, R., Prouty, D., Brown, S. A., Cummins, K., Thompson, W. K., Colrain, I. M., Baker, F. C., De Bellis, M. D., Hooper, S. R., Clark, D. B., Chung, T., Nagel, B. J., Nichols, B. N., Rohlfing, T., Chu, W., Pohl, K. M., & Pfefferbaum, A. (2016). Cognitive, emotion control, and motor performance of adolescents in the NCANDA study: Contributions from al…		Moore, S. A., McKay, H. A., Macdonald, H., Nettlefold, L., Baxter-Jones, A. D., Cameron, N., & Brasher, P. M. (2015). Enhancing a Somatic Maturity Prediction Model. Medicine and science in sports and exercise, 47(8), 1755–1764. https://doi.org/10.1249/MSS.0000000000000588
Susman, E. J., Inoff-Germain, G., Nottelmann, E. D., Loriaux, D. L., Cutler, G. B., &Ghrousos, G. P. (1987). Hormones, Emotional Dispositions, and Aggressive Attributes in Young Adolescents. Child Development, 58, 1114-1134.		Morris, N. M., & Udry, J. R. (1980). Validation of a self-administered instrument to assess stage of adolescent development. Journal of youth and adolescence, 9(3), 271–280. https://doi.org/10.1007/BF02088471
Susman, E. J., Peckins, M. K., Bowes, J. L., & Dorn, L. D. (2017). Longitudinal synergies between cortisol reactivity and diurnal testosterone and antisocial behavior in young adolescents. Development and Psychopathology, 29(4), 1353–1369. https://doi.org/10.1017/S0954579416001334		Mueller, S. T., & Piper, B. J. (2014). The Psychology Experiment Building Language (PEBL) and PEBL Test Battery. Journal of neuroscience methods, 222, 250–259. https://doi.org/10.1016/j.jneumeth.2013.10.024
Tyborowska, A., Volman, I., Smeekens, S., Toni, I., & Roelofs, K. (2016). Testosterone during Puberty Shifts Emotional Control from Pulvinar to Anterior Prefrontal Cortex. The Journal of Neuroscience, 36(23), 6156–6164. https://doi.org/10.1523/JNEUROSCI.3874-15.2016		Nolen-Hoeksema, S., & Morrow, J. (1991). A prospective study of depression and posttraumatic stress symptoms after a natural disaster: the 1989 Loma Prieta Earthquake. Journal of personality and social psychology, 61(1), 115–121. https://doi.org/10.1037//0022-3514.61.1.115
Valenzuela, C., & Trujillo V, S. (1984). Coeficiente Intelectual y Edad de Menarquia en Niñas Escolares del Área Norte de Santiago. Revista Chilena de Pediatría, 55(3). https://doi.org/10.4067/S0370-41061984000300006		Nuechterlein, K. H., Green, M. F., Kern, R. S., Baade, L. E., Barch, D. M., Cohen, J. D., Essock, S., Fenton, W. S., Frese, F. J., 3rd, Gold, J. M., Goldberg, T., Heaton, R. K., Keefe, R. S., Kraemer, H., Mesholam-Gately, R., Seidman, L. J., Stover, E., Weinberger, D. R., Young, A. S., Zalcman, S., … Marder, S. R. (2008). The MATRICS Consensus Cognitive Battery, part 1: test selection, reliabilit…
Van der Graaff, J., Branje, S., De Wied, M., Hawk, S., Van Lier, P., &Meeus, W. (2014). Perspective taking and empathic concern in adolescence: Gender differences in developmental changes. Developmental Psychology, 50(3), 881–888. https://doi.org/10.1037/a0034325		Nystrom, L. E., Braver, T. S., Sabb, F. W., Delgado, M. R., Noll, D. C., & Cohen, J. D. (2000). Working memory for letters, shapes, and locations: fMRI evidence against stimulus-based regional organization in human prefrontal cortex. NeuroImage, 11(5 Pt 1), 424–446. https://doi.org/10.1006/nimg.2000.0572
Vannucci, A., Tanofsky-Kraff, M., Ranzenhofer, L. M., Kelly, N. R., Hannallah, L. M., Pickworth, C. K., Grygorenko, M. V., Brady, S. M., Condarco, T. A., Kozlosky, M., Demidowich, A. P., Yanovski, S. Z., Shomaker, L. B., & Yanovski, J. A. (2014). Puberty and the manifestations of loss of control eating in children and adolescents: Puberty and Loc Eating. International Journal of Eating Disorders,…		Offer, D., Ostrov, E., & Howard, K. (1977). The Offer Self-Image Questtonnatre for Adolescents: A manual. Chicago Michael Reese Hospital.
Vetter, N. C., Leipold, K., Kliegel, M., Phillips, L. H., & Altgassen, M. (2013). Ongoing development of social cognition in adolescence. Child Neuropsychology, 19(6), 615–629. https://doi.org/10.1080/09297049.2012.718324		Offer, D., Ostrov, E., & Howard, K. I. (1981). The Adolescent: A Psychological Self-Portrait. Basic Books, New York.
Vo, P. T., Fowler, N., Rolan, E. P., Culbert, K. M., Racine, S. E., Burt, S. A., &Klump, K. L. (2021). The effects of puberty on associations between mood/personality factors and disordered eating symptoms in girls. International Journal of Eating Disorders, 54(9), 1619–1631. https://doi.org/10.1002/eat.23572		Offer, D., Ostrov, E., & Howard, K. I. (1982). The Offer Self-image Questionnaire for Adolescents: a manual, 3rd ed. Chicago: Michael Reese Hospital.
Water, E., Mies, G. W., Figner, B., Yoncheva, Y., van den Bos, W., Castellanos, F. X., Cillessen, A. H. N., & Scheres, A. (2017). Neural mechanisms of individual differences in temporal discounting of monetary and primary rewards in adolescents. NeuroImage, 153, 198–210. https://doi.org/10.1016/j.neuroimage.2017.04.013		Ordaz, S.J., Foran, W., Velanova, K., Luna, B., 2013. Longitudinal growth curves of brain function underlying inhibitory control through adolescence. J. Neuros
Warren, M. P., & Brooks-Gunn, J. (1989). Mood and Behavior at Adolescence: Evidence for Hormonal Factors*. The Journal of Clinical Endocrinology & Metabolism, 69(1), 77–83. https://doi.org/10.1210/jcem-69-1-77		Padilla, M. L., Wood, R. A., Hale, L. A., & Knight, R. T. (2006). Lapses in a Prefrontal-Extrastriate Preparatory Attention Network Predict Mistakes. J. Cognitive Neuroscience, 18, 9, 1477–1487. https://doi.org/10.1162/jocn.2006.18.9.1477
Waber, D. P., Mann, M. B., Merola, J., & Moylan, P. M. (1985). Physical Maturation Rate and Cognitive Performance in Early Adolescence: A Longitudinal Examination. Developmental Psychology, 21(4), 666-681. https://doi.org/10.1037/0012-1649.21.4.666		Patrick, C. J. (2010). Triarchic Psychopathy Measure (TriPM). Retrieved from https://www.phenxtoolkit.org/index.php?pageLink=browse.protocoldetails&id=121601.
Walsh, J. J., Barnes, J. D., Tremblay, M. S., & Chaput, J.-P. (2020). Associations between duration and type of electronic screen use and cognition in US children. Computers in Human Behavior, 108, 106312. https://doi.org/10.1016/j.chb.2020.106312		Patton, J. H., Stanford, M. S., & Barratt, E. S. (1995). Factor structure of the Barratt impulsiveness scale. Journal of clinical psychology, 51(6), 768–774. https://doi.org/10.1002/1097-4679(199511)51:6<768::aid-jclp2270510607>3.0.co;2-1
Willoughby, T., Heffer, T., van Noordt, S., Desjardins, J., Segalowitz, S., & Schmidt, L. (2021). An ERP investigation of children and adolescents’ sensitivity to wins and losses during a peer observation manipulation. Developmental Cognitive Neuroscience, 51, 100995. https://doi.org/10.1016/j.dcn.2021.100995		Pelham, W. E., Jr, Gnagy, E. M., Greenslade, K. E., & Milich, R. (1992). Teacher ratings of DSM-III-R symptoms for the disruptive behavior disorders. Journal of the American Academy of Child and Adolescent Psychiatry, 31(2), 210–218. https://doi.org/10.1097/00004583-199203000-00006
Xia, L., Master, S. L., Eckstein, M. K., Baribault, B., Dahl, R. E., Wilbrecht, L., & Collins, A. G. E. (2021). Modeling changes in probabilistic reinforcement learning during adolescence. PLOS Computational Biology, 17(7), e1008524. https://doi.org/10.1371/journal.pcbi.1008524		Peters, J., Buechel, C. (2009). Overlapping and distinct neural systems code for subjective value during intertemporal and risky decision making. J. Neurosci. 29 (50), 15727–15734. http://dx.doi.org/10.1523/jneurosci.3489-09.2009.
		Peters, J., Buechel, C. (2010). Episodic future thinking reduces reward delay discounting through an enhancement of prefrontal-mediotemporal interactions. Neuron, 66 (1), 138–148. http://dx.doi.org/10.1016/j.neuron.2010.03.026.
		Petersen, A. C., Crockett, L., Richards, M., & Boxer, A. (1988). A self-report measure of pubertal status: Reliability, validity, and initial norms. Journal of Youth and Adolescence, 17(2), 117–133. https://doi.org/10.1007/BF01537962
		Petersen, A. C., Schulenberg, J. E., Abramowitz, R. H., Offer, D., & Jarcho, H. D. (1984). A self-image questionnaire for young adolescents (SIQYA): Reliability and validity studies. Journal of Youth and Adolescence, 13(2), 93–111. https://doi.org/10.1007/BF02089104
		Petersen, A. C., Schulenberg, J. E., Abramowitz, R. H., Offer, D., & Jarcho, H. D. (1984). A self-image questionnaire for young adolescents (SIQYA): Reliability and validity studies. Journal of youth and adolescence, 13(2), 93–111. https://doi.org/10.1007/BF02089104
		Pizzagalli, D. A., Jahn, A. L., & O'Shea, J. P. (2005). Toward an objective characterization of an anhedonic phenotype: a signal-detection approach. Biological psychiatry, 57(4), 319–327. https://doi.org/10.1016/j.biopsych.2004.11.026
		Price, M., Lee, M., & Higgs, S. (2016). Food-specific response inhibition, dietary restraint and snack intake in lean and overweight/obese adults: a moderated-mediation model. International journal of obesity, 40(5), 877–882. https://doi.org/10.1038/ijo.2015.235
		Raven, J. C. (1962) Progressive Matrices. Lewis, London.
		Raven, J., Raven, J.C., Court, J.H. (1998). Manual for Raven's Progressive Matrices and Vocabulary Scales. Section 1: General Overview. Harcourt Assessment, San Antonia TX.
		Reimers, S., Maylor, E. A., Stewart, N., & Chater, N. (2009). Associations between a one-shot delay discounting measure and age, income, education and real-world impulsive behavior. Personality and Individual Differences, 47(8), 973–978. https://doi.org/10.1016/j.paid.2009.07.026
		Reynolds, C. R., & Kamphaus, R. W. (1993). Behavioral Assessment System for Children. Bloomington, MN: Pearson Assessments.
		Richards, J. B., Zhang, L., Mitchell, S. H., & de Wit, H. (1999). Delay Or Probability Discounting In A Model Of Impulsive Behavior: Effect Of Alcohol. Journal of the Experimental Analysis of Behavior, 71(2), 121–143. https://doi.org/10.1901/jeab.1999.71-121
		Rinck, M., & Becker, E. S. (2007). Approach and avoidance in fear of spiders. Journal of behavior therapy and experimental psychiatry, 38(2), 105–120. https://doi.org/10.1016/j.jbtep.2006.10.001
		Rodriguez, C. A., Turner, B. M., Van Zandt, T., & McClure, S. M. (2015). The neural basis of value accumulation in intertemporal choice. European Journal of Neuroscience, 42(5), 2179–2189. https://doi.org/10.1111/ejn.12997
		Roelofs, K., Minelli, A., Mars, R. B., van Peer, J., & Toni, I. (2009). On the neural control of social emotional behavior. Social cognitive and affective neuroscience, 4(1), 50–58. https://doi.org/10.1093/scan/nsn036
		Rothbart, M. K., Ahadi, S. A., Hershey, K. L., & Fisher, P. (2001). Investigations of temperament at three to seven years: the Children's Behavior Questionnaire. Child development, 72(5), 1394–1408. https://doi.org/10.1111/1467-8624.00355
		Satterthwaite, T. D., Shinohara, R. T., Wolf, D. H., Hopson, R. D., Elliott, M. A., Vandekar, S. N., Ruparel, K., Calkins, M. E., Roalf, D. R., Gennatas, E. D., Jackson, C., Erus, G., Prabhakaran, K., Davatzikos, C., Detre, J. A., Hakonarson, H., Gur, R. C., & Gur, R. E. (2014). Impact of puberty on the evolution of cerebral perfusion during adolescence. Proceedings of the National Academy of Sci…
		Schalling, D., Holmberg, M. (1970). Extraversion in criminals and the "dual nature" of extraversion. Rep Psychol. Lab. University of Stockholm, No. 306.
		Schalling, D. (1978). Psychopathy-related personality variables and the psychophysiology of socialization, in Psychopathic Behavior: Approaches to Research. Edited by RD Hare, D Schalling. Chichester, Wiley, pp. 85-106.
		Schulte, T., Müller-Oehring, E. M., Chanraud, S., Rosenbloom, M. J., Pfefferbaum, A., & Sullivan, E. V. (2011). Age-related reorganization of functional networks for successful conflict resolution: A combined functional and structural MRI study. Neurobiology of Aging, 32(11), 2075–2090. https://doi.org/10.1016/j.neurobiolaging.2009.12.002
		Schulte, T., Müller-Oehring, E. M., Sullivan, E. V., & Pfefferbaum, A. (2012). Synchrony of corticostriatal-midbrain activation enables normal inhibitory control and conflict processing in recovering alcoholic men. Biological psychiatry, 71(3), 269–278. https://doi.org/10.1016/j.biopsych.2011.10.022
		Shirtcliff EA, Dahl RE, Pollak SD. Pubertal development: correspondence between hormonal and physical development. Child Dev. 2009 Mar-Apr;80(2):327-37. doi: 10.1111/j.1467-8624.2009.01263.x. PMID: 19466995; PMCID: PMC2727719.
		Shepard, R. N., & Metzler, J. (1971). Mental rotation of three-dimensional objects. Science (New York, N.Y.), 171(3972), 701–703. https://doi.org/10.1126/science.171.3972.701
		Stanger, C., Ryan, S. R., Fu, H., Landes, R. D., Jones, B. A., Bickel, W. K., & Budney, A. J. (2012). Delay discounting predicts adolescent substance abuse treatment outcome. Experimental and Clinical Psychopharmacology, 20(3), 205–212. https://doi.org/10.1037/a0026543
		Steinberg, L., Graham, S., O'Brien, L., Woolard, J., Cauffman, E., & Banich, M. (2009). Age differences in future orientation and delay discounting. Child development, 80(1), 28–44. https://doi.org/10.1111/j.1467-8624.2008.01244.x
		Tangney, J. P., Baumeister, R. F., & Boone, A. L. (2004). High Self-Control Predicts Good Adjustment, Less Pathology, Better Grades, and Interpersonal Success. Journal of Personality, 72(2), 271–324. https://doi.org/10.1111/j.0022-3506.2004.00263.x
		Tanner, J. M. (2009). Growth and Maturation during Adolescence. Nutrition Reviews, 39(2), 43–55. https://doi.org/10.1111/j.1753-4887.1981.tb06734.x
		Tanner, J.M. (1962) Growth at adolescence. 2nd Edition, Blackwell Scientific Publications, Oxford.
		Thissen, D., Bock, D., Wainer, H., & Roche, A. F. (1976). Individual growth in stature: a comparison of four growth studies in the U.S.A. Annals of human biology, 3(6), 529–542. https://doi.org/10.1080/03014467600001791
		Thurstone, L. L., & Thurstone, T. G. (1941). The Primary Mental Abilities Tests. Chicago: Science Research Associates.
		Thurstone, T. G. (1962). Primary mental abilities for grades 6-9. Chicago: Science Research Associates.
		Thurstone, T. G. (1963). Primary Mental Abilities (revised 1962). Chicago, Ill.: Science Research Associates Inc.
		Toering, T., Jordet, G., & Ripegutu, A. (2013). Effective learning among elite football players: the development of a football-specific self-regulated learning questionnaire. Journal of sports sciences, 31(13), 1412–1420. https://doi.org/10.1080/02640414.2013.792949
		Trenerry, M. R., Crosson, B., DeBoe, J., & Leber, W. R. (1989). Stroop Neuropsychological Screening Test. Odessa, FL: Psychological assessment resources.
		Velanova, K., Wheeler, M.E., Luna, B., 2008. Maturational changes in anterior cingulate and frontoparietal recruitment support the development of error processing and inhibitory control. Cereb. Cortex 18, 2505–2522. https://doi.org/10.1093/cercor/bhn012.
		Velanova, K., Wheeler, M.E., Luna, B., 2009. The maturation of task set-related activation supports late developmental improvements in inhibitory control. J. Neurosci. 29, 12558–12567. https://doi.org/10.1523/JNEUROSCI.1579-09.2009.
		van den Bos, W., Li, J., Lau, T., Maskin, E., Cohen, J. D., Montague, P. R., & McClure, S. M. (2008). The value of victory: Social origins of the winner’s curse in common value auctions. Judgment and Decision Making, 3(7), 483–492.
		van den Bos, W., Golka, P. J. M., Effelsberg, D., & McClure, S. M. (2013). Pyrrhic victories: The need for social status drives costly competitive behavior. Frontiers in Neuroscience, 7. https://doi.org/10.3389/fnins.2013.00189
		van den Bos, W., Rodriguez, C. A., Schweitzer, J. B., & McClure, S. M. (2015). Adolescent impatience decreases with increased frontostriatal connectivity. Proceedings of the National Academy of Sciences, 112(29). https://doi.org/10.1073/pnas.1423095112
		Vandenberg, S. G. (1971). A test of three-dimensional spatial visualization based on the Shephard-Metzler “mental rotation” study. Boulder, CO: University of Colorado.
		Volman, I., Roelofs, K., Koch, S., Verhagen, L., & Toni, I. (2011). Anterior prefrontal cortex inhibition impairs control over social emotional actions. Current biology : CB, 21(20), 1766–1770. https://doi.org/10.1016/j.cub.2011.08.050
		Volman, I., Toni, I., Verhagen, L., & Roelofs, K. (2011). Endogenous testosterone modulates prefrontal-amygdala connectivity during social emotional behavior. Cerebral cortex (New York, N.Y. : 1991), 21(10), 2282–2290. https://doi.org/10.1093/cercor/bhr001
		Volman, I., Verhagen, L., den Ouden, H. E., Fernández, G., Rijpkema, M., Franke, B., Toni, I., & Roelofs, K. (2013). Reduced serotonin transporter availability decreases prefrontal control of the amygdala. The Journal of neuroscience : the official journal of the Society for Neuroscience, 33(21), 8974–8979. https://doi.org/10.1523/JNEUROSCI.5518-12.2013
		Waber, D. P. (1977). Sex differences in mental abilities, hemispheric lateralization, and rate of physical growth at adolescence. Developmental Psychology, 13(1), 29–38. https://doi.org/10.1037/0012-1649.13.1.29
		Watzlawik, M. (2009). Die Erfassung des Pubertätsstatus anhand der Pubertal Development Scale: Erste Schritte zur Evaluation einer deutschen Übersetzung. Diagnostica, 55(1), 55–65. https://doi.org/10.1026/0012-1924.55.1.55
		Weber, B.J., Huettel, S.A. (2008). The neural substrates of probabilistic and intertemporal decision making. Brain Res., 1234, 104–115. http://dx.doi.org/10.1016/j.brainres.2008.07.10S.
		Wang, P. L. (1987). Concept formation and frontal lobe function: The search for a clinical frontal lobe test. In E. Perecman (Ed.), The frontal lobes revisited (pp. 189–205). The IRBN Press.
		Wechsler, D. (1974). Manual of the Wechsler intelligence scale for children–revised. New York: Psychological Corporation.
		Wechsler, D. (1979/1980). Wechsler intelligence scale for children. The Psycological. Co. New York.
		Wechsler, D. (2003). Wechsler intelligence scale for children—fourth edition (WISC-IV). San Antonio, TX: The Psychological Corporation.
		Weinberger, D. A., & Schwartz, G. E. (1990). Distress and restraint as superordinate dimensions of self-reported adjustment: a typological perspective. Journal of personality, 58(2), 381–417. https://doi.org/10.1111/j.1467-6494.1990.tb00235.x
		Whiteside, S.P. and Lynam, D.R. (2001) The Five Factor Model and Impulsivity: Using a Structural Model of Personality to Understand Impulsivity. Personality and Individual Differences, 30, 669-689. http://dx.doi.org/10.1016/S0191-8869(00)00064-7
		Zapolski, T. C., & Smith, G. T. (2013). Comparison of Parent versus Child-Report of Child Impulsivity Traits and Prediction of Outcome Variables. Journal of psychopathology and behavioral assessment, 35(3), 301–313. https://doi.org/10.1007/s10862-013-9349-2
		Zapolski, T. C., Stairs, A. M., Settles, R. F., Combs, J. L., & Smith, G. T. (2010). The measurement of dispositions to rash action in children. Assessment, 17(1), 116–125. https://doi.org/10.1177/1073191109351372
		Ziegert, D. I., & Kistner, J. A. (2002). Response styles theory: downward extension to children. Journal of clinical child and adolescent psychology, 31(3), 325–334. https://doi.org/10.1207/S15374424JCCP3103_04
